# Supplementary material for: Surface Layer Protein Pattern of Levilactobacillus brevis Strains Investigated by Proteomics
Source: Nutrients. 2022 Sep 6;14(18):3679. doi: 10.3390/nu14183679 (PMC9504196; doi:10.3390/nu14183679)
Supplement: Supplementary file 1 [file nutrients-14-03679-s001.zip]

Archive with 5 entries (5 files):
- Figure S1.pdf
- Table S1 S2 S3.pdf
- Table S4.xlsx
- Table S5.xlsx
- Table S6.xlsx
