# Supplementary material for: Surface Layer Protein Pattern of Levilactobacillus brevis Strains Investigated by Proteomics
Source: Nutrients. 2022 Sep 6;14(18):3679. doi: 10.3390/nu14183679 (PMC9504196; doi:10.3390/nu14183679)
Supplement: Supplementary file 1 [file nutrients-14-03679-s001.zip › Table S4.xlsx]

## Sheet: 1. SLAPs ID
Protein IDs	Majority protein IDs	Accessions	Protein names	Gene names	Reproducibly Present in A4	Reproducibly Present in PA6	Reproducibly Present in A7	Reproducibly Present in M4	Reproducibly Present in TS	n. of strains	Peptides	Razor + unique peptides	Unique peptides	Sequence coverage [%]	Unique + razor sequence coverage [%]	Unique sequence coverage [%]	Mol. weight [kDa]	Q-value	Score	Intensity	MS/MS count	Peptides A4_I_1	Peptides A4_I_2	Peptides A4_I_3	Peptides A4_II_1	Peptides A4_II_2	Peptides A4_II_3	Peptides PA6_I_1	Peptides PA6_I_2	Peptides PA6_I_3	Peptides PA6_II_1	Peptides PA6_II_2	Peptides PA6_II_3	Peptides A7_I_1	Peptides A7_I_2	Peptides A7_I_3	Peptides A7_II_1	Peptides A7_II_2	Peptides A7_II_3	Peptides M4_I_1	Peptides M4_I_2	Peptides M4_I_3	Peptides M4_II_1	Peptides M4_II_2	Peptides M4_II_3	Peptides TS_I_1	Peptides TS_I_2	Peptides TS_I_3	Peptides TS_II_1
tr|A0A1W6NKA8|A0A1W6NKA8_LEVBR	tr|A0A1W6NKA8|A0A1W6NKA8_LEVBR	A0A1W6NKA8	1,4-beta-N-acetylmuramidase	AZI11_10815	1	1	1	1	1	5	24	23	1	72.9	71	3.8	34.202	0	323.31	61929000000	1058	8	9	11	13	10	12	9	13	16	10	10	13	11	14	14	15	11	14	14	16	14	11	14	13	10	18	16	12
tr|A0A3B8EB97|A0A3B8EB97_LEVBR	tr|A0A3B8EB97|A0A3B8EB97_LEVBR	A0A3B8EB97	2,3-bisphosphoglycerate-dependent phosphoglycerate mutase (BPG-dependent PGAM) (PGAM) (Phosphoglyceromutase) (dPGM)	gpmA D8911_04235		1		1		2	11	2	1	53.9	10	4.8	26.147	0	16.105	1523800000	53	7	7	8	5	2	3	6	6	5	5	6	6	3	3	3	1	1	1	4	4	4	3	4	3	3	3	2	5
tr|A0A1X0XU92|A0A1X0XU92_LEVBR;tr|A0A0C1M2J3|A0A0C1M2J3_LEVBR;tr|A0A856KLH5|A0A856KLH5_LEVBR;tr|A0A1W6N7B0|A0A1W6N7B0_LEVBR;tr|A0A1W6NJ05|A0A1W6NJ05_LEVBR	tr|A0A1X0XU92|A0A1X0XU92_LEVBR;tr|A0A0C1M2J3|A0A0C1M2J3_LEVBR;tr|A0A856KLH5|A0A856KLH5_LEVBR	A0A1X0XU92	2,3-bisphosphoglycerate-dependent phosphoglycerate mutase (BPG-dependent PGAM) (PGAM) (Phosphoglyceromutase) (dPGM) (EC 5.4.2.11)	gpmA gpmA_1 AZI09_01675 CCS05_10685 CNR29_11795 CNR30_12265 NCTC13386_00349 UCCLBBS449_2172	1	1	1	1	1	5	12	12	1	71.3	71.3	5.2	26.136	0	149.65	6034100000	209	9	9	9	6	2	3	4	4	4	3	4	4	4	4	4	2	1	1	2	2	2	2	2	2	2	2	1	4
tr|A0A0D0GUH1|A0A0D0GUH1_LEVBR;tr|A0A0C1Q1X3|A0A0C1Q1X3_LEVBR;tr|A0A3B8ED13|A0A3B8ED13_LEVBR	tr|A0A0D0GUH1|A0A0D0GUH1_LEVBR;tr|A0A0C1Q1X3|A0A0C1Q1X3_LEVBR;tr|A0A3B8ED13|A0A3B8ED13_LEVBR	A0A0D0GUH1	2-oxoisovalerate dehydrogenase (Acetoin dehydrogenase complex E1 component beta subunit) (Acetoin dehydrogenase complex, E1 component, beta subunit) (EC 1.2.4.1) (Alpha-ketoacid dehydrogenase subunit beta)	pdhB AZI09_05235 AZI11_07610 CCS05_07570 CNR29_08035 CNR30_09135 NCTC13386_01044 UCCLB556_1341 UCCLBBS449_1084	1	1	1		1	4	12	12	12	60	60	60	35.35	0	95.656	1103800000	109	2	2	2	3	2	2	5	5	5	5	4	6	10	10	9	5	4	5	0	0	0	0	0	0	5	2	4	6
tr|A0A0C1M617|A0A0C1M617_LEVBR;tr|A0A378HFB0|A0A378HFB0_LEVBR;tr|A0A3B8EDR6|A0A3B8EDR6_LEVBR	tr|A0A0C1M617|A0A0C1M617_LEVBR;tr|A0A378HFB0|A0A378HFB0_LEVBR	A0A0C1M617	30S ribosomal protein S1 (SSU ribosomal protein S1P)	AZI09_05970 AZI11_06870 CCS05_06845 CNR29_06905 CNR30_05340 LbDm2_0117 UCCLB556_1126 UCCLBBS449_1239	1	1	1		1	4	25	25	25	75.8	75.8	75.8	47.122	0	246.71	4379400000	223	20	13	16	7	3	2	4	3	3	1	4	5	15	9	10	8	2	3	2	2	0	1	2	1	8	5	4	5
tr|A0A0C1PL67|A0A0C1PL67_LEVBR;tr|A0A1X0XVA3|A0A1X0XVA3_LEVBR	tr|A0A0C1PL67|A0A0C1PL67_LEVBR;tr|A0A1X0XVA3|A0A1X0XVA3_LEVBR	A0A0C1PL67	30S ribosomal protein S10	rpsJ AZI09_03440 D8911_06945 LbDm2_2721 NCTC13386_00707 UCCLB556_1597 UCCLBBS449_1822	1	1	1	1	1	5	12	12	12	72.5	72.5	72.5	11.692	0	105.74	6724400000	190	7	7	6	4	3	2	5	6	5	5	5	8	5	5	5	6	4	2	2	2	1	1	2	2	2	3	3	7
tr|A0A0C1Q0J6|A0A0C1Q0J6_LEVBR;tr|A0A3B8F219|A0A3B8F219_LEVBR	tr|A0A0C1Q0J6|A0A0C1Q0J6_LEVBR;tr|A0A3B8F219|A0A3B8F219_LEVBR	A0A0C1Q0J6	30S ribosomal protein S11	rpsK AZI09_03565 AZI11_09265 CCS05_08825 CNR29_09745 CNR30_10365 LbDm2_2697 NCTC13386_00731 UCCLB556_1573 UCCLBBS449_1798		1	1	1	1	4	5	5	5	32.6	32.6	32.6	13.649	0	64.4	6431400000	197	2	2	1	1	2	2	2	3	2	2	2	3	2	2	2	2	3	2	3	3	3	2	3	3	3	4	3	4
tr|A0A0C1PNE4|A0A0C1PNE4_LEVBR	tr|A0A0C1PNE4|A0A0C1PNE4_LEVBR	A0A0C1PNE4	30S ribosomal protein S12	rpsL AZI09_03420 AZI11_09415 CCS05_08975 CNR29_09895 CNR30_10515 D8911_06925 LbDm2_2725 NCTC13386_00703 UCCLB556_1601 UCCLBBS449_1826			1			1	4	4	4	24.8	24.8	24.8	15.09	0	83.447	2352300000	50	1	2	3	0	1	1	2	0	1	1	1	1	3	2	3	3	3	3	0	0	0	0	0	0	2	1	0	2
tr|A0A0C1M5F8|A0A0C1M5F8_LEVBR	tr|A0A0C1M5F8|A0A0C1M5F8_LEVBR	A0A0C1M5F8	30S ribosomal protein S13	rpsM AZI09_03560 AZI11_09270 CCS05_08830 CNR29_09750 CNR30_10370 LbDm2_2698 NCTC13386_00730 UCCLB556_1574 UCCLBBS449_1799	1	1	1	1	1	5	13	13	6	60.3	60.3	20.7	13.616	0	152.33	11999000000	202	6	6	6	4	4	3	6	6	5	5	6	5	4	3	4	5	3	5	4	3	3	3	3	2	6	7	5	3
tr|A0A3B8ECC2|A0A3B8ECC2_LEVBR	tr|A0A3B8ECC2|A0A3B8ECC2_LEVBR	A0A3B8ECC2	30S ribosomal protein S13	rpsM D8911_07070		1		1		2	11	4	4	60.3	20.7	20.7	13.634	0	31.152	2021700000	53	3	3	3	2	2	1	5	4	5	4	3	2	2	2	2	4	2	3	4	3	3	4	4	3	3	3	4	3
tr|A0A0C1PYD3|A0A0C1PYD3_LEVBR;tr|A0A3B8EDZ8|A0A3B8EDZ8_LEVBR	tr|A0A0C1PYD3|A0A0C1PYD3_LEVBR;tr|A0A3B8EDZ8|A0A3B8EDZ8_LEVBR	A0A0C1PYD3	30S ribosomal protein S16	rpsP AZI09_06935 AZI11_05870 CCS05_05920 CNR29_05945 CNR30_06300 LbDm2_0308 NCTC13386_01361 UCCLB556_0957 UCCLBBS449_1417	1	1			1	3	5	5	5	61.5	61.5	61.5	10.398	0	69.617	3621100000	101	3	5	4	3	2	2	2	2	2	3	3	4	2	1	2	1	1	1	0	0	0	0	0	0	2	2	3	4
tr|A0A0C1PL61|A0A0C1PL61_LEVBR;tr|A0A3B8EUZ4|A0A3B8EUZ4_LEVBR	tr|A0A0C1PL61|A0A0C1PL61_LEVBR;tr|A0A3B8EUZ4|A0A3B8EUZ4_LEVBR	A0A0C1PL61	30S ribosomal protein S17	rpsQ AZI09_03490 AZI11_09345 CCS05_08905 CNR29_09825 CNR30_10445 LbDm2_2711 NCTC13386_00717 UCCLB556_1587 UCCLBBS449_1812	1		1		1	3	4	4	4	51.1	51.1	51.1	10.129	0	42.258	2989600000	104	2	3	2	3	1	3	0	1	0	2	3	3	3	3	3	3	2	3	1	2	2	0	2	1	3	2	2	3
tr|A0A0C1Q7C7|A0A0C1Q7C7_LEVBR;tr|A0A3B8ERV3|A0A3B8ERV3_LEVBR	tr|A0A0C1Q7C7|A0A0C1Q7C7_LEVBR;tr|A0A3B8ERV3|A0A3B8ERV3_LEVBR	A0A0C1Q7C7	30S ribosomal protein S18	rpsR AZI09_00055 AZI11_00045 CCS05_00050 CNR29_00045 CNR30_00165 LbDm2_1935 NCTC13386_00009 UCCLB556_0009 UCCLBBS449_0009	1	1	1			3	9	9	9	60.3	60.3	60.3	9.1466	0	64.288	2097500000	109	4	4	6	3	0	2	4	3	2	3	6	7	4	5	6	4	2	4	1	1	0	1	1	1	0	0	0	1
tr|A0A0C1PL63|A0A0C1PL63_LEVBR;tr|A0A3B8ECA7|A0A3B8ECA7_LEVBR	tr|A0A0C1PL63|A0A0C1PL63_LEVBR;tr|A0A3B8ECA7|A0A3B8ECA7_LEVBR	A0A0C1PL63	30S ribosomal protein S19	rpsS AZI09_03465 AZI11_09370 CCS05_08930 CNR29_09850 CNR30_10470 LbDm2_2716 NCTC13386_00712 UCCLB556_1592 UCCLBBS449_1817	1	1	1	1	1	5	10	10	10	59.3	59.3	59.3	10.363	0	138.15	25054000000	349	6	8	7	5	2	3	9	7	7	5	7	6	7	4	5	5	2	3	4	3	3	2	3	2	4	2	3	6
tr|A0A5B7XZH6|A0A5B7XZH6_LEVBR;tr|A0A0C1M5W4|A0A0C1M5W4_LEVBR;tr|A0A856KJM8|A0A856KJM8_LEVBR;tr|A0A3B8EDF1|A0A3B8EDF1_LEVBR;tr|A0A1W6EVI5|A0A1W6EVI5_LEVBR	tr|A0A5B7XZH6|A0A5B7XZH6_LEVBR;tr|A0A0C1M5W4|A0A0C1M5W4_LEVBR;tr|A0A856KJM8|A0A856KJM8_LEVBR;tr|A0A3B8EDF1|A0A3B8EDF1_LEVBR	A0A5B7XZH6	30S ribosomal protein S2	rpsB UCCLBBS449_1147	1	1		1		3	15	15	15	68.2	68.2	68.2	30.082	0	122.49	2714000000	124	5	6	7	3	1	2	5	5	6	6	6	7	4	1	3	0	0	0	3	4	3	2	3	3	0	0	0	2
tr|A0A0C1LY48|A0A0C1LY48_LEVBR;tr|A0A3B8EDB8|A0A3B8EDB8_LEVBR	tr|A0A0C1LY48|A0A0C1LY48_LEVBR;tr|A0A3B8EDB8|A0A3B8EDB8_LEVBR	A0A0C1LY48	30S ribosomal protein S20	rpsT AZI09_05315 AZI11_07520 CCS05_07490 CNR29_07945 CNR30_09055 LbDm2_2533 NCTC13386_01060 UCCLB556_1325 UCCLBBS449_1102	1	1	1		1	4	3	3	3	26.2	26.2	26.2	9.1905	0	95.755	2314900000	76	2	2	2	2	2	1	2	3	3	2	2	2	1	2	2	2	2	2	1	1	1	1	1	1	2	3	3	2
tr|A0A3B8ERW9|A0A3B8ERW9_LEVBR;tr|A0A0C1PVJ6|A0A0C1PVJ6_LEVBR	tr|A0A3B8ERW9|A0A3B8ERW9_LEVBR;tr|A0A0C1PVJ6|A0A0C1PVJ6_LEVBR	A0A3B8ERW9	30S ribosomal protein S21	rpsU D8911_09395	1	1	1	1	1	5	7	7	7	46.8	46.8	46.8	7.5387	0	59.402	9231900000	132	5	6	5	3	2	2	3	2	2	2	2	3	3	3	3	2	1	1	2	2	2	2	2	2	1	2	2	2
tr|A0A3B8ECQ7|A0A3B8ECQ7_LEVBR;tr|A0A1W6N8C2|A0A1W6N8C2_LEVBR;tr|A0A0C1LXH7|A0A0C1LXH7_LEVBR	tr|A0A3B8ECQ7|A0A3B8ECQ7_LEVBR;tr|A0A1W6N8C2|A0A1W6N8C2_LEVBR;tr|A0A0C1LXH7|A0A0C1LXH7_LEVBR	A0A0C1LXH7	30S ribosomal protein S3	rpsC AZI11_09360 CCS05_08920 CNR29_09840 CNR30_10460 LbDm2_2714 NCTC13386_00714 UCCLB556_1590 UCCLBBS449_1815			1			1	11	11	11	51.1	51.1	51.1	24.482	0	90.864	814530000	59	3	4	5	1	1	1	0	2	1	2	1	3	2	5	4	4	4	2	0	0	0	0	0	0	0	0	0	2
tr|A0A7Z6QML4|A0A7Z6QML4_LEVBR;tr|A0A0C1M5H2|A0A0C1M5H2_LEVBR	tr|A0A7Z6QML4|A0A7Z6QML4_LEVBR;tr|A0A0C1M5H2|A0A0C1M5H2_LEVBR	A0A7Z6QML4	30S ribosomal protein S4	rpsD CNR30_07865 UCCLB556_0746	1	1	1	1		4	19	19	10	70.6	70.6	40.3	23.167	0	250.89	4795800000	199	12	14	11	6	3	3	2	4	4	4	5	5	13	12	12	12	6	7	2	3	1	2	2	1	1	0	0	2
tr|A0A0C1LXH3|A0A0C1LXH3_LEVBR;tr|A0A3B8ER04|A0A3B8ER04_LEVBR	tr|A0A0C1LXH3|A0A0C1LXH3_LEVBR;tr|A0A3B8ER04|A0A3B8ER04_LEVBR	A0A0C1LXH3	30S ribosomal protein S5	rpsE AZI11_09305 CCS05_08865 CNR29_09785 CNR30_10405 LbDm2_2704 NCTC13386_00724 UCCLB556_1580 UCCLBBS449_1805	1	1	1	1	1	5	18	18	18	87.4	87.4	87.4	17.471	0	320.12	15702000000	478	11	12	13	11	7	9	8	10	12	8	12	9	12	11	11	11	11	9	3	2	2	2	4	3	9	12	11	12
tr|A0A0C1PV79|A0A0C1PV79_LEVBR;tr|A0A2Z3R5V7|A0A2Z3R5V7_LEVBR;tr|A0A3B8EMU2|A0A3B8EMU2_LEVBR	tr|A0A0C1PV79|A0A0C1PV79_LEVBR;tr|A0A2Z3R5V7|A0A2Z3R5V7_LEVBR	A0A0C1PV79	30S ribosomal protein S6	rpsF AZI09_00045 AZI11_00035 CNR29_00035 CNR30_00155 LbDm2_1933 UCCLB556_0007 UCCLBBS449_0007	1				1	2	8	8	8	77.6	77.6	77.6	11.381	0	151.64	2819000000	88	6	5	7	5	1	2	0	0	0	1	2	1	4	3	3	1	1	1	0	0	0	0	0	0	4	5	4	2
tr|A0A7Z6QHX9|A0A7Z6QHX9_LEVBR	tr|A0A7Z6QHX9|A0A7Z6QHX9_LEVBR	A0A7Z6QHX9	30S ribosomal protein S7	rpsG CNR30_10510 UCCLB556_1600	1	1	1	1	1	5	15	15	2	72.4	72.4	7.1	18.026	0	246.05	10561000000	282	10	10	9	7	1	6	6	6	7	7	11	12	9	8	10	6	5	5	2	4	3	4	3	1	7	8	7	9
tr|A0A0C1Q0K6|A0A0C1Q0K6_LEVBR	tr|A0A0C1Q0K6|A0A0C1Q0K6_LEVBR	A0A0C1Q0K6	30S ribosomal protein S8	rpsH AZI09_03510 AZI11_09320 CCS05_08880 CNR29_09800 CNR30_10420 LbDm2_2707 NCTC13386_00721 UCCLB556_1583 UCCLBBS449_1808	1	1	1		1	4	8	8	3	59.1	59.1	25	14.785	0	108.16	2460100000	121	6	6	7	4	1	1	2	3	2	2	3	4	3	4	4	3	2	0	1	1	1	1	1	1	3	3	2	4
tr|A0A0C1LXG8|A0A0C1LXG8_LEVBR;tr|A0A2Z3R9B0|A0A2Z3R9B0_LEVBR	tr|A0A0C1LXG8|A0A0C1LXG8_LEVBR;tr|A0A2Z3R9B0|A0A2Z3R9B0_LEVBR	A0A0C1LXG8	30S ribosomal protein S9	rpsI AZI09_03605 AZI11_09225 CNR29_09705 CNR30_10325 D8911_07115 LbDm2_2689 NCTC13386_00739 UCCLB556_1566 UCCLBBS449_1789	1	1	1	1	1	5	7	7	7	52.3	52.3	52.3	14.325	0	101.32	11111000000	242	4	5	6	4	2	3	2	4	5	4	4	5	4	5	5	6	5	5	2	2	2	2	2	2	3	4	3	4
tr|A0A0C1PUH0|A0A0C1PUH0_LEVBR;tr|A0A378HGW6|A0A378HGW6_LEVBR;tr|A0A3B8ETE8|A0A3B8ETE8_LEVBR	tr|A0A0C1PUH0|A0A0C1PUH0_LEVBR;tr|A0A378HGW6|A0A378HGW6_LEVBR;tr|A0A3B8ETE8|A0A3B8ETE8_LEVBR	A0A0C1PUH0	50S ribosomal protein L1	rplA AZI09_09145 AZI11_03305 CCS05_03415 CNR29_03405 CNR30_04400 LbDm2_0484 UCCLB556_0566 UCCLBBS449_0648	1					1	10	10	10	56.9	56.9	56.9	24.705	0	77.146	734350000	35	8	6	4	2	2	1	1	0	0	0	0	0	2	3	2	2	1	0	0	0	0	0	0	0	3	0	0	1
tr|A0A1W6NAR4|A0A1W6NAR4_LEVBR	tr|A0A1W6NAR4|A0A1W6NAR4_LEVBR	A0A1W6NAR4	50S ribosomal protein L10	rplJ AZI09_09140 CCS05_03420 CNR30_04405 NCTC13386_01806 UCCLB556_0567	1	1	1	1	1	5	10	10	2	64.3	64.3	11.9	18.03	0	215.87	4161200000	160	6	6	7	3	1	4	3	4	3	7	6	6	6	7	7	6	4	5	2	2	1	1	2	2	3	2	2	3
tr|A0A3B8EXN5|A0A3B8EXN5_LEVBR	tr|A0A3B8EXN5|A0A3B8EXN5_LEVBR	A0A3B8EXN5	50S ribosomal protein L11	rplK D8911_12855	1	1	1	1	1	5	12	12	3	83	83	11.3	14.762	0	179.04	9102300000	242	3	3	4	3	2	3	4	8	7	6	4	6	4	3	3	3	2	4	4	4	2	3	2	3	4	8	3	4
tr|A0A0C1PNB2|A0A0C1PNB2_LEVBR;tr|A0A3B8EUB2|A0A3B8EUB2_LEVBR	tr|A0A0C1PNB2|A0A0C1PNB2_LEVBR;tr|A0A3B8EUB2|A0A3B8EUB2_LEVBR	A0A0C1PNB2	50S ribosomal protein L13	rplM AZI09_03600 AZI11_09230 CCS05_08790 CNR29_09710 CNR30_10330 LbDm2_2690 NCTC13386_00738 UCCLB556_1567 UCCLBBS449_1790	1	1	1	1	1	5	10	10	10	73.5	73.5	73.5	16.213	0	127.88	3768700000	229	7	8	7	5	6	4	6	6	6	5	2	4	8	8	8	8	8	6	2	2	1	2	2	2	3	5	4	6
tr|A0A0C1PNC9|A0A0C1PNC9_LEVBR;tr|A0A3B8ECG3|A0A3B8ECG3_LEVBR	tr|A0A0C1PNC9|A0A0C1PNC9_LEVBR;tr|A0A3B8ECG3|A0A3B8ECG3_LEVBR	A0A0C1PNC9	50S ribosomal protein L14	rplN AZI09_03495 AZI11_09340 CCS05_08900 CNR29_09820 CNR30_10440 LbDm2_2710 NCTC13386_00718 UCCLB556_1586 UCCLBBS449_1811	1	1	1			3	7	7	7	51.6	51.6	51.6	13.295	0	53.605	3380300000	100	4	2	3	3	1	1	1	1	3	2	2	3	5	5	5	3	4	2	1	1	1	1	2	1	1	1	1	4
tr|A0A0D0G6W0|A0A0D0G6W0_LEVBR	tr|A0A0D0G6W0|A0A0D0G6W0_LEVBR	A0A0D0G6W0	50S ribosomal protein L15	rplO AZI09_03535 AZI11_09295 CCS05_08855 CNR29_09775 CNR30_10395 NCTC13386_00726 UCCLB556_1578 UCCLBBS449_1803	1	1	1	1	1	5	11	11	1	63.9	63.9	21.5	15.28	0	227.42	11843000000	250	4	7	6	6	3	3	3	7	7	5	7	4	4	5	4	4	3	4	3	4	5	4	5	3	6	6	6	6
tr|A0A0C1M5H0|A0A0C1M5H0_LEVBR;tr|A0A3B8EQZ6|A0A3B8EQZ6_LEVBR	tr|A0A0C1M5H0|A0A0C1M5H0_LEVBR	A0A0C1M5H0	50S ribosomal protein L16	rplP AZI09_03480 AZI11_09355 CCS05_08915 CNR29_09835 CNR30_10455 LbDm2_2713 NCTC13386_00715 UCCLB556_1589 UCCLBBS449_1814	1		1			2	5	5	5	41.7	41.7	41.7	15.93	0	98.952	2084300000	96	3	4	4	3	2	3	2	1	1	2	1	2	3	3	3	2	2	2	1	2	0	1	1	0	1	0	0	1
tr|A0A3B8ER12|A0A3B8ER12_LEVBR;tr|A0A0C1PNB6|A0A0C1PNB6_LEVBR	tr|A0A3B8ER12|A0A3B8ER12_LEVBR;tr|A0A0C1PNB6|A0A0C1PNB6_LEVBR	A0A3B8ER12	50S ribosomal protein L17	rplQ D8911_07085	1	1	1		1	4	10	10	10	63	63	63	14.195	0	100.5	3135400000	166	5	6	5	5	4	3	5	4	4	6	6	6	5	5	5	7	5	5	0	0	0	1	0	0	6	3	4	4
tr|A0A1X0XVA6|A0A1X0XVA6_LEVBR;tr|A0A0C1PNC4|A0A0C1PNC4_LEVBR;tr|A0A3B8ECR3|A0A3B8ECR3_LEVBR	tr|A0A1X0XVA6|A0A1X0XVA6_LEVBR;tr|A0A0C1PNC4|A0A0C1PNC4_LEVBR	A0A1X0XVA6	50S ribosomal protein L18	rplR AZI09_03520 AZI11_09310 UCCLB556_1581	1	1	1		1	4	8	8	8	65.3	65.3	65.3	13.392	0	127.69	8479100000	122	3	5	5	3	2	2	1	4	4	5	3	4	3	4	4	4	3	3	1	1	1	1	1	1	2	5	4	3
tr|A0A0C1PW29|A0A0C1PW29_LEVBR;tr|A0A3B8EVT1|A0A3B8EVT1_LEVBR	tr|A0A0C1PW29|A0A0C1PW29_LEVBR;tr|A0A3B8EVT1|A0A3B8EVT1_LEVBR	A0A0C1PW29	50S ribosomal protein L19	rplS AZI09_06915 AZI11_05890 CCS05_05940 CNR29_05970 CNR30_06280 LbDm2_0304 NCTC13386_01357 UCCLB556_0961 UCCLBBS449_1413	1	1	1			3	8	8	8	39.8	39.8	39.8	13.655	0	79.725	3013600000	105	4	4	4	1	1	2	2	3	2	3	4	6	4	3	3	2	3	2	2	3	1	2	1	1	0	0	0	2
tr|A0A2Z3R9E3|A0A2Z3R9E3_LEVBR;tr|A0A0C1Q0L5|A0A0C1Q0L5_LEVBR;tr|A4FT82|A4FT82_LEVBR	tr|A0A2Z3R9E3|A0A2Z3R9E3_LEVBR;tr|A0A0C1Q0L5|A0A0C1Q0L5_LEVBR	A0A2Z3R9E3	50S ribosomal protein L2	rplB CCS05_08935 CNR30_10475 NCTC13386_00711 UCCLB556_1593	1	1	1	1	1	5	11	11	1	48.9	48.9	2.5	30.635	0	143.06	4807200000	239	6	9	10	7	5	5	2	3	3	4	4	5	6	9	7	9	8	8	5	5	5	3	4	4	3	2	4	6
tr|A0A0C1MDP1|A0A0C1MDP1_LEVBR	tr|A0A0C1MDP1|A0A0C1MDP1_LEVBR	A0A0C1MDP1	50S ribosomal protein L21	rplU AZI09_07150 AZI11_05660 CCS05_05705 CNR29_05730 CNR30_06510 D8911_10415 LbDm2_0351 NCTC13386_01405 UCCLB556_0915 UCCLBBS449_1461	1	1	1		1	4	8	8	8	76.5	76.5	76.5	10.969	0	142.02	6717300000	207	4	5	5	5	3	4	4	4	4	4	5	6	4	5	4	5	4	5	2	4	1	1	2	0	5	4	4	3
tr|A0A0C1PND4|A0A0C1PND4_LEVBR	tr|A0A0C1PND4|A0A0C1PND4_LEVBR	A0A0C1PND4	50S ribosomal protein L22	rplV AZI09_03470 AZI11_09365 CCS05_08925 CNR29_09845 CNR30_10465 LbDm2_2715 NCTC13386_00713 UCCLB556_1591 UCCLBBS449_1816	1	1	1		1	4	8	8	4	69.5	69.5	41.5	12.71	0	207.02	5620600000	175	5	5	5	4	4	2	3	3	1	2	3	3	5	5	5	4	3	4	1	1	0	1	0	0	2	4	3	8
tr|A0A0C1M5H4|A0A0C1M5H4_LEVBR;tr|A0A3B8EU82|A0A3B8EU82_LEVBR	tr|A0A0C1M5H4|A0A0C1M5H4_LEVBR;tr|A0A3B8EU82|A0A3B8EU82_LEVBR	A0A0C1M5H4	50S ribosomal protein L23	rplW AZI09_03455 AZI11_09380 CCS05_08940 CNR29_09860 CNR30_10480 LbDm2_2718 NCTC13386_00710 UCCLB556_1594 UCCLBBS449_1819	1	1	1	1	1	5	7	7	7	58.9	58.9	58.9	11.051	0	167.03	7158400000	264	6	6	7	6	4	5	6	4	5	6	5	5	6	6	7	6	5	5	1	3	0	3	3	2	6	6	6	6
tr|A0A0C1LXH6|A0A0C1LXH6_LEVBR	tr|A0A0C1LXH6|A0A0C1LXH6_LEVBR	A0A0C1LXH6	50S ribosomal protein L24	rplX AZI09_03500 AZI11_09335 CCS05_08895 CNR29_09815 CNR30_10435 LbDm2_2709 NCTC13386_00719 UCCLB556_1585 UCCLBBS449_1810	1				1	2	4	4	4	45.6	45.6	45.6	11.194	0	109.73	2140000000	72	3	2	2	2	0	2	2	1	3	1	2	1	1	1	2	1	0	1	0	0	0	0	0	0	4	2	3	3
tr|A0A0C1PW84|A0A0C1PW84_LEVBR;tr|A0A3B8EYF3|A0A3B8EYF3_LEVBR	tr|A0A0C1PW84|A0A0C1PW84_LEVBR	A0A0C1PW84	50S ribosomal protein L27	rpmA AZI09_07140 AZI11_05670 CCS05_05715 CNR29_05740 CNR30_06500 LbDm2_0349 NCTC13386_01403 UCCLB556_0917 UCCLBBS449_1459	1	1	1	1	1	5	7	7	7	61.6	61.6	61.6	10.553	0	118.67	14516000000	215	5	3	3	3	3	3	5	5	5	3	2	3	2	3	4	3	1	1	3	3	2	2	1	2	6	5	5	4
tr|A0A0C1Q0L0|A0A0C1Q0L0_LEVBR;tr|A0A3B8EQS8|A0A3B8EQS8_LEVBR	tr|A0A0C1Q0L0|A0A0C1Q0L0_LEVBR;tr|A0A3B8EQS8|A0A3B8EQS8_LEVBR	A0A0C1Q0L0	50S ribosomal protein L29	rpmC AZI09_03485 AZI11_09350 CCS05_08910 CNR29_09830 CNR30_10450 LbDm2_2712 NCTC13386_00716 UCCLB556_1588 UCCLBBS449_1813	1	1	1	1	1	5	6	6	6	62.5	62.5	62.5	7.5807	0	209.81	16792000000	238	4	4	3	3	3	3	3	3	4	2	2	2	3	3	4	4	3	4	3	3	3	3	3	3	4	4	4	5
tr|A0A0C1PND9|A0A0C1PND9_LEVBR;tr|A0A3B8ECF3|A0A3B8ECF3_LEVBR	tr|A0A0C1PND9|A0A0C1PND9_LEVBR;tr|A0A3B8ECF3|A0A3B8ECF3_LEVBR	A0A0C1PND9	50S ribosomal protein L3	rplC AZI09_03445 AZI11_09390 CCS05_08950 CNR29_09870 CNR30_10490 LbDm2_2720 NCTC13386_00708 UCCLB556_1596 UCCLBBS449_1821	1	1	1		1	4	12	12	12	64.8	64.8	64.8	23.51	0	220.72	5329500000	210	9	10	9	6	5	4	1	3	3	5	6	7	8	7	7	8	5	4	1	2	1	1	1	1	4	3	4	6
tr|A0A0C1LXI0|A0A0C1LXI0_LEVBR;tr|A0A3B8EC84|A0A3B8EC84_LEVBR	tr|A0A0C1LXI0|A0A0C1LXI0_LEVBR;tr|A0A3B8EC84|A0A3B8EC84_LEVBR	A0A0C1LXI0	50S ribosomal protein L4	rplD AZI09_03450 AZI11_09385 CCS05_08945 CNR29_09865 CNR30_10485 LbDm2_2719 NCTC13386_00709 UCCLB556_1595 UCCLBBS449_1820	1		1			2	8	8	8	45.9	45.9	45.9	22.208	0	147.36	2467000000	109	7	6	7	2	2	2	0	0	0	0	3	3	6	6	4	4	2	4	0	0	0	0	0	0	1	1	0	4
tr|A0A0C1M5G7|A0A0C1M5G7_LEVBR;tr|A0A3B8EU92|A0A3B8EU92_LEVBR	tr|A0A0C1M5G7|A0A0C1M5G7_LEVBR;tr|A0A3B8EU92|A0A3B8EU92_LEVBR	A0A0C1M5G7	50S ribosomal protein L5	rplE AZI09_03505 AZI11_09330 CCS05_08890 CNR29_09810 CNR30_10430 LbDm2_2708 NCTC13386_00720 UCCLB556_1584 UCCLBBS449_1809	1	1	1	1	1	5	11	11	11	71.7	71.7	71.7	20.111	0	135.34	2296600000	134	7	4	7	5	0	1	2	1	2	2	3	4	5	4	6	4	1	2	1	2	2	0	2	2	2	3	3	6
tr|A0A0C1PL57|A0A0C1PL57_LEVBR;tr|A0A1W6N816|A0A1W6N816_LEVBR;tr|A0A3B8F210|A0A3B8F210_LEVBR	tr|A0A0C1PL57|A0A0C1PL57_LEVBR;tr|A0A1W6N816|A0A1W6N816_LEVBR;tr|A0A3B8F210|A0A3B8F210_LEVBR	A0A0C1PL57	50S ribosomal protein L6	rplF AZI11_09315 CNR29_09795 CNR30_10415 LbDm2_2706 UCCLB556_1582 UCCLBBS449_1807	1		1		1	3	11	11	11	66.3	66.3	66.3	19.371	0	182.3	2441400000	122	9	8	9	4	3	3	0	0	0	0	0	0	8	7	7	6	2	4	0	1	0	0	0	0	2	4	2	3
tr|A0A0C1MBZ5|A0A0C1MBZ5_LEVBR	tr|A0A0C1MBZ5|A0A0C1MBZ5_LEVBR	A0A0C1MBZ5	50S ribosomal protein L7/L12	rplL AZI09_09135 AZI11_03315 CCS05_03425 CNR29_03415 CNR30_04410 LbDm2_0486 NCTC13386_01805 UCCLB556_0568 UCCLBBS449_0650	1	1	1	1	1	5	12	12	8	91	91	75.4	12.376	0	196.89	9926600000	296	8	8	8	9	6	8	6	5	5	6	7	9	9	9	9	8	7	7	1	3	2	2	3	3	6	5	5	5
tr|A0A0C1PUK2|A0A0C1PUK2_LEVBR;tr|A0A2Z3R750|A0A2Z3R750_LEVBR;tr|A0A1W6NAT1|A0A1W6NAT1_LEVBR;tr|Q8KWK8|Q8KWK8_LEVBR;tr|Q6TCC8|Q6TCC8_LEVBR;tr|Q2Z1I2|Q2Z1I2_LEVBR;tr|A0A076L123|A0A076L123_LEVBR;tr|Q2Z1I0|Q2Z1I0_LEVBR;tr|Q2Z1I5|Q2Z1I5_LEVBR;tr|Q2Z1I6|Q2Z1I6_LEVBR;tr|A0A1W5ZNH9|A0A1W5ZNH9_LEVBR;tr|A0A076KUV5|A0A076KUV5_LEVBR;tr|A0A076L119|A0A076L119_LEVBR;tr|A0A076L3A2|A0A076L3A2_LEVBR;tr|A0A076KVP5…	tr|A0A0C1PUK2|A0A0C1PUK2_LEVBR;tr|A0A2Z3R750|A0A2Z3R750_LEVBR;tr|A0A1W6NAT1|A0A1W6NAT1_LEVBR	A0A0C1PUK2	60 kDa chaperonin (GroEL protein) (Protein Cpn60)	groL groEL AZI11_03480 CNR29_03555 CNR30_04550 LbDm2_0514 UCCLB556_0595 UCCLBBS449_0682	1	1	1		1	4	33	33	12	70.4	70.4	22.7	57.078	0	323.31	8720500000	352	19	22	22	13	7	10	8	8	9	11	10	12	5	8	9	8	4	6	4	2	1	1	3	1	9	13	8	10
tr|A0A1W6NBY1|A0A1W6NBY1_LEVBR;tr|A0A0D0GTW9|A0A0D0GTW9_LEVBR;tr|A0A0C1Q508|A0A0C1Q508_LEVBR	tr|A0A1W6NBY1|A0A1W6NBY1_LEVBR;tr|A0A0D0GTW9|A0A0D0GTW9_LEVBR;tr|A0A0C1Q508|A0A0C1Q508_LEVBR	A0A1W6NBY1	6-phosphogluconate dehydrogenase ) (6-phosphogluconate dehydrogenase (Decarboxylating))	yqjI AZI09_11430 CCS05_01110 NCTC13386_02337	1					1	9	9	9	55	55	55	31.992	0	104.71	1350300000	52	4	6	6	5	2	1	0	1	1	1	2	1	1	2	2	0	0	0	0	0	0	0	0	0	3	2	1	0
tr|A0A7Z6MPF8|A0A7Z6MPF8_LEVBR;tr|A0A0C1PQ75|A0A0C1PQ75_LEVBR;tr|I7HMD7|I7HMD7_LEVBR;tr|A0A5B7XZ28|A0A5B7XZ28_LEVBR;tr|A0A2A3TV79|A0A2A3TV79_LEVBR;tr|A0A1W6N6Z0|A0A1W6N6Z0_LEVBR;tr|A0A856KHG4|A0A856KHG4_LEVBR	tr|A0A7Z6MPF8|A0A7Z6MPF8_LEVBR;tr|A0A0C1PQ75|A0A0C1PQ75_LEVBR;tr|I7HMD7|I7HMD7_LEVBR;tr|A0A5B7XZ28|A0A5B7XZ28_LEVBR;tr|A0A2A3TV79|A0A2A3TV79_LEVBR;tr|A0A1W6N6Z0|A0A1W6N6Z0_LEVBR;tr|A0A856KHG4|A0A856KHG4_LEVBR	A0A7Z6MPF8	6-phosphogluconate dehydrogenase, decarboxylating (EC 1.1.1.44)	CNR30_01990	1	1				2	18	18	8	45.6	45.6	19	53.297	0	145.68	598760000	67	9	7	10	11	6	4	3	2	2	2	2	4	2	1	2	0	0	0	0	0	0	0	0	0	0	0	0	0
tr|A0A7Z6MMI0|A0A7Z6MMI0_LEVBR;tr|A0A5B7XYT6|A0A5B7XYT6_LEVBR;tr|A0A2A3TXB5|A0A2A3TXB5_LEVBR;tr|A0A0C1M5P7|A0A0C1M5P7_LEVBR;tr|A0A1W6NAB4|A0A1W6NAB4_LEVBR;tr|A0A1W6NFN9|A0A1W6NFN9_LEVBR;tr|A0A3B8EW40|A0A3B8EW40_LEVBR	tr|A0A7Z6MMI0|A0A7Z6MMI0_LEVBR;tr|A0A5B7XYT6|A0A5B7XYT6_LEVBR;tr|A0A2A3TXB5|A0A2A3TXB5_LEVBR;tr|A0A0C1M5P7|A0A0C1M5P7_LEVBR;tr|A0A1W6NAB4|A0A1W6NAB4_LEVBR;tr|A0A1W6NFN9|A0A1W6NFN9_LEVBR;tr|A0A3B8EW40|A0A3B8EW40_LEVBR	A0A7Z6MMI0	ABC transporter permease subunit (ABC-type amino acid transport system permease and periplasmic component)	CNR30_07575 UCCLB556_0803			1			1	12	12	12	33.5	33.5	33.5	53.31	0	125.12	689250000	59	0	0	0	0	0	0	0	0	0	0	0	0	10	9	10	9	2	6	0	0	0	0	0	0	0	0	0	0
tr|A0A1W6N6U3|A0A1W6N6U3_LEVBR;tr|A0A378HID9|A0A378HID9_LEVBR;tr|A0A2Z3R4W0|A0A2Z3R4W0_LEVBR;tr|A0A5B7XVR9|A0A5B7XVR9_LEVBR;tr|A0A3B8E9Q6|A0A3B8E9Q6_LEVBR	tr|A0A1W6N6U3|A0A1W6N6U3_LEVBR;tr|A0A378HID9|A0A378HID9_LEVBR;tr|A0A2Z3R4W0|A0A2Z3R4W0_LEVBR;tr|A0A5B7XVR9|A0A5B7XVR9_LEVBR	A0A1W6N6U3	ABC transporter substrate-binding protein	AZI09_00135			1			1	38	38	2	72.9	72.9	2.6	58.739	0	323.31	25835000000	425	0	0	0	3	1	1	0	0	0	0	0	0	27	30	36	32	30	30	1	0	0	0	1	0	0	0	0	0
tr|A0A856KK47|A0A856KK47_LEVBR;tr|A0A2Z3R8S3|A0A2Z3R8S3_LEVBR;tr|A0A1W6N9C0|A0A1W6N9C0_LEVBR;tr|A0A0C1PM82|A0A0C1PM82_LEVBR;tr|A0A3B8EUW7|A0A3B8EUW7_LEVBR	tr|A0A856KK47|A0A856KK47_LEVBR;tr|A0A2Z3R8S3|A0A2Z3R8S3_LEVBR;tr|A0A1W6N9C0|A0A1W6N9C0_LEVBR;tr|A0A0C1PM82|A0A0C1PM82_LEVBR	A0A856KK47	ABC-type amino acid transport system periplasmic component	UCCLB556_1360			1			1	14	14	14	61.6	61.6	61.6	31.843	0	149.4	1577800000	87	0	0	0	0	0	0	0	1	0	0	0	0	11	10	13	13	8	7	0	0	0	0	0	0	0	0	0	0
tr|A0A5B7XXB2|A0A5B7XXB2_LEVBR	tr|A0A5B7XXB2|A0A5B7XXB2_LEVBR	A0A5B7XXB2	ABC-type oligopeptide transport system periplasmic component	UCCLBBS449_0205			1	1	1	3	31	31	1	59	59	3.7	66.578	0	323.31	3189500000	245	1	1	0	4	1	1	0	0	0	0	0	0	7	6	6	10	7	6	9	11	8	8	8	8	21	17	13	11
tr|A0A856KDA4|A0A856KDA4_LEVBR;tr|A0A1W6N6X2|A0A1W6N6X2_LEVBR;tr|A0A378HD39|A0A378HD39_LEVBR;tr|A0A1W6NDB8|A0A1W6NDB8_LEVBR;tr|A0A0C1Q7N2|A0A0C1Q7N2_LEVBR;tr|A0A7Z6QNM5|A0A7Z6QNM5_LEVBR;tr|A0A3B8EN53|A0A3B8EN53_LEVBR	tr|A0A856KDA4|A0A856KDA4_LEVBR;tr|A0A1W6N6X2|A0A1W6N6X2_LEVBR;tr|A0A378HD39|A0A378HD39_LEVBR;tr|A0A1W6NDB8|A0A1W6NDB8_LEVBR;tr|A0A0C1Q7N2|A0A0C1Q7N2_LEVBR;tr|A0A7Z6QNM5|A0A7Z6QNM5_LEVBR	A0A856KDA4	ABC-type oligopeptide transport system periplasmic component	UCCLB556_0042			1			1	14	14	3	37	37	6.6	59.824	0	103.25	264460000	37	0	0	0	6	1	3	0	0	0	0	0	0	8	3	8	5	1	3	0	0	0	0	0	0	0	0	0	0
tr|A0A2Z3R5T4|A0A2Z3R5T4_LEVBR;tr|A0A1W6NEB0|A0A1W6NEB0_LEVBR;tr|A0A1W6NBL7|A0A1W6NBL7_LEVBR;tr|A0A0C1PW01|A0A0C1PW01_LEVBR	tr|A0A2Z3R5T4|A0A2Z3R5T4_LEVBR;tr|A0A1W6NEB0|A0A1W6NEB0_LEVBR;tr|A0A1W6NBL7|A0A1W6NBL7_LEVBR;tr|A0A0C1PW01|A0A0C1PW01_LEVBR	A0A2Z3R5T4	Acetyltransferase	CCS05_01830	1	1	1	1	1	5	7	7	1	16.6	16.6	1.5	72.027	0	64.227	2431400000	163	5	4	6	5	4	4	4	2	2	1	1	4	5	3	4	5	1	2	4	5	4	5	5	5	4	5	4	6
tr|A0A0C1M988|A0A0C1M988_LEVBR;tr|A0A2Z3RB79|A0A2Z3RB79_LEVBR;tr|A0A3B8ET85|A0A3B8ET85_LEVBR	tr|A0A0C1M988|A0A0C1M988_LEVBR;tr|A0A2Z3RB79|A0A2Z3RB79_LEVBR	A0A0C1M988	Aggregation Promoting protein (Aggregation promoting factor) (Transglycosylase)	AZI09_01895 AZI11_11080 CNR29_11665 LbDm2_1571 NCTC13386_00375 UCCLBBS449_2156		1	1	1	1	4	5	5	1	35.3	35.3	9.8	15.125	0	60.344	3944600000	112	1	1	1	1	1	1	2	2	1	2	1	2	2	1	3	3	3	2	3	3	3	2	3	2	2	2	2	2
tr|A0A0C1PYK8|A0A0C1PYK8_LEVBR;tr|A0A3B8EE54|A0A3B8EE54_LEVBR;tr|A0A1W6NC48|A0A1W6NC48_LEVBR;tr|A0A378HK40|A0A378HK40_LEVBR;tr|A0A0C1MB50|A0A0C1MB50_LEVBR	tr|A0A0C1PYK8|A0A0C1PYK8_LEVBR;tr|A0A3B8EE54|A0A3B8EE54_LEVBR	A0A0C1PYK8	Alcohol dehydrogenase (Alcohol dehydrogenase AdhP) (Zinc-dependent alcohol dehydrogenase) (Zn-dependent alcohol dehydrogenase)	adhA_1 AZI09_07320 AZI11_05495 CCS05_05540 CNR29_05565 CNR30_06675 LbDm2_0383 NCTC13386_01440 UCCLB556_0883 UCCLBBS449_1499	1		1			2	17	17	17	50.9	50.9	50.9	36.035	0	170.55	1971300000	105	5	4	6	3	2	3	0	0	0	0	0	0	7	9	11	10	8	8	0	0	0	0	0	0	0	0	0	0
tr|A0A7Z6QKN1|A0A7Z6QKN1_LEVBR;tr|A0A5B7XWL6|A0A5B7XWL6_LEVBR;tr|A0A2A3TUV0|A0A2A3TUV0_LEVBR;tr|A0A856KE98|A0A856KE98_LEVBR;tr|A0A1W6NDH2|A0A1W6NDH2_LEVBR;tr|A0A0C1M1I4|A0A0C1M1I4_LEVBR;tr|A0A378HJH4|A0A378HJH4_LEVBR;tr|A0A2Z3R5R1|A0A2Z3R5R1_LEVBR;tr|A0A1W6NC57|A0A1W6NC57_LEVBR	tr|A0A7Z6QKN1|A0A7Z6QKN1_LEVBR;tr|A0A5B7XWL6|A0A5B7XWL6_LEVBR;tr|A0A2A3TUV0|A0A2A3TUV0_LEVBR;tr|A0A856KE98|A0A856KE98_LEVBR;tr|A0A1W6NDH2|A0A1W6NDH2_LEVBR;tr|A0A0C1M1I4|A0A0C1M1I4_LEVBR;tr|A0A378HJH4|A0A378HJH4_LEVBR;tr|A0A2Z3R5R1|A0A2Z3R5R1_LEVBR;tr|A0A1W6NC57|A0A1W6NC57_LEVBR	A0A7Z6QKN1	Aldehyde-alcohol dehydrogenase	CNR30_02110			1			1	19	19	11	34.4	34.4	19.3	95.264	0	131.21	522490000	57	0	1	2	3	1	2	0	0	0	0	0	0	13	10	9	5	2	5	0	0	0	0	0	0	0	0	0	0
tr|A0A5B7XZ02|A0A5B7XZ02_LEVBR;tr|A0A1W6NAB7|A0A1W6NAB7_LEVBR;tr|A0A0C1Q9N6|A0A0C1Q9N6_LEVBR	tr|A0A5B7XZ02|A0A5B7XZ02_LEVBR;tr|A0A1W6NAB7|A0A1W6NAB7_LEVBR;tr|A0A0C1Q9N6|A0A0C1Q9N6_LEVBR	A0A5B7XZ02	ATP synthase subunit alpha ) (ATP synthase F1 sector subunit alpha) (F-ATPase subunit alpha)	atpA UCCLBBS449_0846	1	1	1		1	4	16	16	3	33.5	33.5	6.4	55.313	0	124.8	3576300000	142	5	3	4	4	3	4	2	2	2	6	6	10	10	8	11	3	1	1	1	1	1	1	1	1	5	4	3	4
tr|A0A3B8EE47|A0A3B8EE47_LEVBR	tr|A0A3B8EE47|A0A3B8EE47_LEVBR	A0A3B8EE47	ATP synthase subunit beta (ATP synthase F1 sector subunit beta) (F-ATPase subunit beta)	atpD D8911_11795	1	1	1		1	4	14	14	1	40.1	40.1	3.4	51.136	0	323.31	3415800000	173	6	6	5	5	2	3	4	4	4	7	10	10	8	6	6	2	0	0	2	3	0	2	1	0	1	2	2	3
tr|A0A7Z6MPS7|A0A7Z6MPS7_LEVBR;tr|A0A5B7Y2T3|A0A5B7Y2T3_LEVBR;tr|L7SY87|L7SY87_LEVBR	tr|A0A7Z6MPS7|A0A7Z6MPS7_LEVBR;tr|A0A5B7Y2T3|A0A5B7Y2T3_LEVBR	A0A7Z6MPS7	ATP-dependent Clp protease ATP-binding subunit	CNR30_01065		1			1	2	39	39	3	61.2	61.2	6.7	77.854	0	323.31	4958900000	283	0	0	0	0	0	0	32	32	33	8	11	12	0	0	0	0	0	0	0	0	0	0	0	0	10	9	5	8
tr|A0A7Z6MQ45|A0A7Z6MQ45_LEVBR	tr|A0A7Z6MQ45|A0A7Z6MQ45_LEVBR	A0A7Z6MQ45	Bifunctional metallophosphatase/5'-nucleotidase	CNR30_00315		1	1	1	1	4	41	41	2	72.4	72.4	2.7	67.93	0	323.31	200000000000	1967	0	0	0	0	0	0	23	19	24	34	31	35	33	36	35	38	36	37	16	18	15	13	12	13	14	15	15	26
tr|A0A5B7XZ35|A0A5B7XZ35_LEVBR;tr|A0A1W6NDE2|A0A1W6NDE2_LEVBR;tr|A0A0C1PSW8|A0A0C1PSW8_LEVBR;tr|A0A7Z6QJG8|A0A7Z6QJG8_LEVBR;tr|A0A2Z3R6A6|A0A2Z3R6A6_LEVBR;tr|A0A378HKL6|A0A378HKL6_LEVBR	tr|A0A5B7XZ35|A0A5B7XZ35_LEVBR;tr|A0A1W6NDE2|A0A1W6NDE2_LEVBR;tr|A0A0C1PSW8|A0A0C1PSW8_LEVBR;tr|A0A7Z6QJG8|A0A7Z6QJG8_LEVBR;tr|A0A2Z3R6A6|A0A2Z3R6A6_LEVBR;tr|A0A378HKL6|A0A378HKL6_LEVBR	A0A5B7XZ35	Big_6 domain-containing protein	UCCLBBS449_0122	1	1	1	1	1	5	31	31	2	64.8	64.8	5.6	28.637	0	323.31	328000000000	900	7	6	7	9	8	8	6	5	6	8	7	9	11	12	12	18	13	15	11	12	11	21	25	24	13	12	12	6
tr|A0A7Z6MN77|A0A7Z6MN77_LEVBR;tr|A0A856KKM6|A0A856KKM6_LEVBR	tr|A0A7Z6MN77|A0A7Z6MN77_LEVBR;tr|A0A856KKM6|A0A856KKM6_LEVBR	A0A7Z6MN77	CAP domain-containing protein	CNR30_06170			1			1	10	10	10	40.4	40.4	40.4	37.003	0	81.952	405040000	46	0	0	0	0	0	0	0	0	0	0	1	0	7	5	6	6	4	4	0	0	0	0	0	0	0	0	0	0
tr|A0A7Z6MKX8|A0A7Z6MKX8_LEVBR;tr|A0A2A3U0Q0|A0A2A3U0Q0_LEVBR;tr|A0A0C1PRG6|A0A0C1PRG6_LEVBR;tr|A0A5B7Y1P0|A0A5B7Y1P0_LEVBR;tr|A0A2H4Z9W8|A0A2H4Z9W8_LEVBR;tr|A0A1W6N7L9|A0A1W6N7L9_LEVBR;tr|A0A5B7Y558|A0A5B7Y558_LEVBR;tr|A0A1W6N700|A0A1W6N700_LEVBR;tr|A7DT53|A7DT53_LEVBR;tr|A0A3B8EY24|A0A3B8EY24_LEVBR;tr|A0A378HCG9|A0A378HCG9_LEVBR;tr|A0A2Z3RBN7|A0A2Z3RBN7_LEVBR;tr|A0A2A3U1B8|A0A2A3U1B8_LEVBR;tr|A…	tr|A0A7Z6MKX8|A0A7Z6MKX8_LEVBR;tr|A0A2A3U0Q0|A0A2A3U0Q0_LEVBR;tr|A0A0C1PRG6|A0A0C1PRG6_LEVBR;tr|A0A5B7Y1P0|A0A5B7Y1P0_LEVBR;tr|A0A2H4Z9W8|A0A2H4Z9W8_LEVBR;tr|A0A1W6N7L9|A0A1W6N7L9_LEVBR	A0A7Z6MKX8	Carbamate kinase	arcC CNR30_12115	1		1			2	11	11	11	58.3	58.3	58.3	33.78	0	323.31	1755600000	98	9	7	10	8	6	7	0	0	0	0	0	0	4	4	6	2	2	2	0	0	0	0	0	0	0	0	0	0
tr|A0A0C1M121|A0A0C1M121_LEVBR;tr|A0A5B7Y064|A0A5B7Y064_LEVBR;tr|A0A378HH58|A0A378HH58_LEVBR	tr|A0A0C1M121|A0A0C1M121_LEVBR	A0A0C1M121	Cell surface protein	AZI11_02825 LbDm2_2354					1	1	7	7	6	41.9	41.9	38.3	22.261	0	113.59	1012500000	43	0	0	0	0	0	0	0	0	0	0	0	0	0	0	0	0	0	0	0	0	0	0	0	0	5	4	5	3
tr|A0A378HI62|A0A378HI62_LEVBR;tr|A0A1W6NAZ0|A0A1W6NAZ0_LEVBR;tr|A0A2Z3RDA4|A0A2Z3RDA4_LEVBR;tr|A0A856KHL2|A0A856KHL2_LEVBR	tr|A0A378HI62|A0A378HI62_LEVBR;tr|A0A1W6NAZ0|A0A1W6NAZ0_LEVBR;tr|A0A2Z3RDA4|A0A2Z3RDA4_LEVBR	A0A378HI62	Cell Surface protein	NCTC13386_01907				1		1	5	5	4	36.7	36.7	27.1	20.346	0	37.145	391790000	39	0	0	0	0	0	0	0	0	0	0	0	0	0	0	0	0	0	0	3	4	2	3	3	3	1	1	1	1
tr|A0A378HJ74|A0A378HJ74_LEVBR;tr|A0A1W6NBB8|A0A1W6NBB8_LEVBR;tr|A0A2Z3RA05|A0A2Z3RA05_LEVBR	tr|A0A378HJ74|A0A378HJ74_LEVBR;tr|A0A1W6NBB8|A0A1W6NBB8_LEVBR;tr|A0A2Z3RA05|A0A2Z3RA05_LEVBR	A0A378HJ74	Cell Surface protein	NCTC13386_01906				1		1	4	4	4	35.2	35.2	35.2	19.599	0	36.194	460560000	25	0	0	0	0	0	0	0	0	0	0	0	0	0	0	0	0	0	0	4	4	2	3	4	3	0	0	0	0
tr|A0A7Z6MNM2|A0A7Z6MNM2_LEVBR;tr|A0A2A3TWE1|A0A2A3TWE1_LEVBR	tr|A0A7Z6MNM2|A0A7Z6MNM2_LEVBR;tr|A0A2A3TWE1|A0A2A3TWE1_LEVBR	A0A7Z6MNM2	Cell surface protein	CNR30_04930	1	1	1	1	1	5	16	16	3	53.5	53.5	8.2	25.723	0	209.28	123000000000	447	4	4	4	8	5	13	2	2	3	4	4	5	4	6	6	12	5	9	6	7	3	5	5	5	3	6	3	3
tr|A0A7Z6MNN6|A0A7Z6MNN6_LEVBR;tr|A0A378HIL9|A0A378HIL9_LEVBR;tr|A0A2Z3R7C3|A0A2Z3R7C3_LEVBR;tr|A0A1W6NAI1|A0A1W6NAI1_LEVBR;tr|A0A3B8EES6|A0A3B8EES6_LEVBR	tr|A0A7Z6MNN6|A0A7Z6MNN6_LEVBR;tr|A0A378HIL9|A0A378HIL9_LEVBR;tr|A0A2Z3R7C3|A0A2Z3R7C3_LEVBR;tr|A0A1W6NAI1|A0A1W6NAI1_LEVBR	A0A7Z6MNN6	Cell surface protein	CNR30_04940 UCCLB556_0670	1		1	1	1	4	13	13	3	46.1	46.1	12.1	27.865	0	163.12	2150200000	142	7	8	7	4	2	2	0	0	0	0	0	0	6	6	7	2	1	3	3	4	1	2	3	1	4	4	1	6
tr|A0A0C1M6V3|A0A0C1M6V3_LEVBR;tr|A0A2A3TXG3|A0A2A3TXG3_LEVBR;tr|A0A378HGV2|A0A378HGV2_LEVBR;tr|A0A2Z3R7J5|A0A2Z3R7J5_LEVBR;tr|A0A1W6NA32|A0A1W6NA32_LEVBR	tr|A0A0C1M6V3|A0A0C1M6V3_LEVBR;tr|A0A2A3TXG3|A0A2A3TXG3_LEVBR;tr|A0A378HGV2|A0A378HGV2_LEVBR;tr|A0A2Z3R7J5|A0A2Z3R7J5_LEVBR	A0A0C1M6V3	Cell surface protein, GY family	LbDm2_0397					1	1	20	20	20	38.6	38.6	38.6	57.798	0	215.53	2619000000	107	0	0	0	0	0	0	0	0	0	0	0	0	0	0	0	0	0	0	0	0	0	0	0	0	13	11	14	11
tr|A0A1W6N9K8|A0A1W6N9K8_LEVBR;tr|A0A0C1PXP8|A0A0C1PXP8_LEVBR;tr|A0A378HLG5|A0A378HLG5_LEVBR;tr|A0A346KHS8|A0A346KHS8_LEVBR;tr|A0A1W5ZNG8|A0A1W5ZNG8_LEVBR	tr|A0A1W6N9K8|A0A1W6N9K8_LEVBR;tr|A0A0C1PXP8|A0A0C1PXP8_LEVBR;tr|A0A378HLG5|A0A378HLG5_LEVBR	A0A1W6N9K8	Chaperone protein DnaK (HSP70) (Heat shock 70 kDa protein) (Heat shock protein 70)	dnaK AZI09_05645 AZI11_07200 CCS05_07170 CNR30_08735 UCCLB556_1261 UCCLBBS449_1168		1			1	2	20	20	4	41.4	41.4	7.8	66.407	0	195.69	1100300000	93	10	10	9	0	0	1	5	4	3	2	4	5	8	4	5	0	0	0	0	0	0	0	0	0	3	4	3	3
tr|A0A0C1Q5X8|A0A0C1Q5X8_LEVBR;tr|A0A3B8EUC7|A0A3B8EUC7_LEVBR	tr|A0A0C1Q5X8|A0A0C1Q5X8_LEVBR;tr|A0A3B8EUC7|A0A3B8EUC7_LEVBR	A0A0C1Q5X8	Cold shock protein CspA (Cold-shock DNA-binding protein family) (Cold-shock protein)	AZI09_02255 AZI11_10700 CCS05_10165 CNR29_11160 CNR30_11710 LbDm2_1495 UCCLB556_1825 UCCLBBS449_2073	1		1		1	3	4	4	4	80.6	80.6	80.6	7.3039	0	182.27	2200600000	99	3	2	3	2	2	2	2	1	1	1	1	3	2	2	2	2	2	2	0	0	0	0	0	0	2	2	1	3
tr|A0A2A3TT43|A0A2A3TT43_LEVBR;tr|A0A0C1M466|A0A0C1M466_LEVBR;tr|A0A5B7XXE4|A0A5B7XXE4_LEVBR	tr|A0A2A3TT43|A0A2A3TT43_LEVBR;tr|A0A0C1M466|A0A0C1M466_LEVBR;tr|A0A5B7XXE4|A0A5B7XXE4_LEVBR	A0A0C1M466	D-alanyl-D-alanine carboxypeptidase	AZI11_01625 LbDm2_1051	1	1	1	1	1	5	29	29	4	64.8	64.8	12.8	26.126	0	295.63	387000000000	1579	10	11	9	11	11	12	8	7	9	9	7	9	12	12	12	11	10	12	13	14	12	14	13	12	19	19	19	11
tr|A0A1W6NDZ2|A0A1W6NDZ2_LEVBR;tr|A0A5B7XZK3|A0A5B7XZK3_LEVBR;tr|A0A2A3TV61|A0A2A3TV61_LEVBR;tr|A0A856KIX6|A0A856KIX6_LEVBR;tr|A0A0C1MB32|A0A0C1MB32_LEVBR;tr|A0A378HJ07|A0A378HJ07_LEVBR;tr|A0A2Z3RD07|A0A2Z3RD07_LEVBR	tr|A0A1W6NDZ2|A0A1W6NDZ2_LEVBR;tr|A0A5B7XZK3|A0A5B7XZK3_LEVBR;tr|A0A2A3TV61|A0A2A3TV61_LEVBR;tr|A0A856KIX6|A0A856KIX6_LEVBR;tr|A0A0C1MB32|A0A0C1MB32_LEVBR;tr|A0A378HJ07|A0A378HJ07_LEVBR;tr|A0A2Z3RD07|A0A2Z3RD07_LEVBR	A0A1W6NDZ2	D-alanyl-D-alanine carboxypeptidase	AZI11_01585 CNR30_02835	1		1			2	9	9	8	33.8	33.8	29.8	45.445	0	88.823	516180000	48	7	5	4	6	3	1	0	1	0	0	0	1	1	3	2	1	2	2	0	0	0	0	0	0	1	0	0	0
tr|A0A7Z6MQJ9|A0A7Z6MQJ9_LEVBR	tr|A0A7Z6MQJ9|A0A7Z6MQJ9_LEVBR	A0A7Z6MQJ9	D-alanyl-D-alanine carboxypeptidase	CNR30_00180 UCCLB556_0012		1	1		1	3	12	12	2	41.9	41.9	3.9	28.749	0	123.15	4328300000	146	1	0	0	3	0	2	1	1	2	5	4	6	9	7	7	10	6	7	0	1	0	1	0	1	6	6	3	5
tr|A0A7Z6QIS1|A0A7Z6QIS1_LEVBR;tr|A0A378HJX5|A0A378HJX5_LEVBR;tr|A0A2Z3R9Q6|A0A2Z3R9Q6_LEVBR;tr|A0A2A3U0P0|A0A2A3U0P0_LEVBR;tr|A0A0C1M8U7|A0A0C1M8U7_LEVBR	tr|A0A7Z6QIS1|A0A7Z6QIS1_LEVBR;tr|A0A378HJX5|A0A378HJX5_LEVBR;tr|A0A2Z3R9Q6|A0A2Z3R9Q6_LEVBR;tr|A0A2A3U0P0|A0A2A3U0P0_LEVBR;tr|A0A0C1M8U7|A0A0C1M8U7_LEVBR	A0A7Z6QIS1	D-alanyl-D-alanine carboxypeptidase	CNR30_11180 UCCLB556_1721	1			1		2	14	12	1	39.8	38	3.3	42.432	0	89.939	893030000	73	3	5	8	10	4	7	1	0	0	1	1	2	3	2	4	7	2	3	5	5	4	3	6	4	2	0	0	2
tr|A0A0C1Q7L1|A0A0C1Q7L1_LEVBR;tr|A0A2Z3R6G9|A0A2Z3R6G9_LEVBR;tr|A0A0D0FCH5|A0A0D0FCH5_LEVBR;tr|A0A378HIF9|A0A378HIF9_LEVBR;tr|A0A1W6N6K0|A0A1W6N6K0_LEVBR;tr|A0A1W6NDM7|A0A1W6NDM7_LEVBR;tr|A0A3B8EFF3|A0A3B8EFF3_LEVBR	tr|A0A0C1Q7L1|A0A0C1Q7L1_LEVBR;tr|A0A2Z3R6G9|A0A2Z3R6G9_LEVBR;tr|A0A0D0FCH5|A0A0D0FCH5_LEVBR;tr|A0A378HIF9|A0A378HIF9_LEVBR;tr|A0A1W6N6K0|A0A1W6N6K0_LEVBR;tr|A0A1W6NDM7|A0A1W6NDM7_LEVBR	A0A0C1Q7L1	D-alanyl-D-alanine carboxypeptidase	LbDm2_1210				1	1	2	21	21	21	64.8	64.8	64.8	42.695	0	323.31	15786000000	475	0	0	0	0	0	0	0	0	0	0	0	0	0	0	0	0	0	0	18	18	17	14	18	17	14	13	13	15
tr|A0A378HPA1|A0A378HPA1_LEVBR;tr|A0A2Z3RD34|A0A2Z3RD34_LEVBR;tr|A0A1W6NBT6|A0A1W6NBT6_LEVBR	tr|A0A378HPA1|A0A378HPA1_LEVBR;tr|A0A2Z3RD34|A0A2Z3RD34_LEVBR;tr|A0A1W6NBT6|A0A1W6NBT6_LEVBR	A0A378HPA1	D-alanyl-D-alanine carboxypeptidase	iap_3 NCTC13386_02106				1		1	7	7	2	22.1	22.1	4.3	28.044	0	54.877	1776200000	83	0	1	0	1	1	0	0	1	1	0	0	0	1	1	1	1	1	1	6	7	4	6	6	5	0	0	0	0
tr|A0A378HEA5|A0A378HEA5_LEVBR;tr|A0A1W6N7Q3|A0A1W6N7Q3_LEVBR	tr|A0A378HEA5|A0A378HEA5_LEVBR;tr|A0A1W6N7Q3|A0A1W6N7Q3_LEVBR	A0A378HEA5	D-alanyl-D-alanine carboxypeptidase dacA	dacA_2 NCTC13386_00569	1	1	1	1	1	5	16	16	1	55.4	55.4	2.6	33.214	0	323.31	4708300000	280	7	6	8	10	7	8	5	4	5	5	6	6	8	9	11	13	8	11	7	9	8	7	8	5	3	1	0	4
tr|A0A0D0G7P1|A0A0D0G7P1_LEVBR;tr|A0A0C1PPL7|A0A0C1PPL7_LEVBR;tr|A0A2Z3RA74|A0A2Z3RA74_LEVBR;tr|A0A1W6NH18|A0A1W6NH18_LEVBR;tr|A0A3B8EUY3|A0A3B8EUY3_LEVBR	tr|A0A0D0G7P1|A0A0D0G7P1_LEVBR;tr|A0A0C1PPL7|A0A0C1PPL7_LEVBR;tr|A0A2Z3RA74|A0A2Z3RA74_LEVBR;tr|A0A1W6NH18|A0A1W6NH18_LEVBR	A0A0D0G7P1	Dihydrolipoyl dehydrogenase	lpdA CNR29_08025 CNR30_09125 UCCLB556_1339 UCCLBBS449_1086		1	1			2	14	14	14	42.5	42.5	42.5	50.306	0	126.67	1284800000	90	7	6	6	2	0	0	4	3	3	2	2	3	10	8	10	2	2	1	0	0	0	0	0	0	1	0	0	0
tr|A0A1W6N7E5|A0A1W6N7E5_LEVBR;tr|A0A2Z3RBI1|A0A2Z3RBI1_LEVBR;tr|A0A856KN40|A0A856KN40_LEVBR;tr|A0A1W6NIJ9|A0A1W6NIJ9_LEVBR;tr|A0A0C1M935|A0A0C1M935_LEVBR;tr|A0A5B7Y2D8|A0A5B7Y2D8_LEVBR;tr|A0A3B8EBN0|A0A3B8EBN0_LEVBR	tr|A0A1W6N7E5|A0A1W6N7E5_LEVBR;tr|A0A2Z3RBI1|A0A2Z3RBI1_LEVBR;tr|A0A856KN40|A0A856KN40_LEVBR;tr|A0A1W6NIJ9|A0A1W6NIJ9_LEVBR;tr|A0A0C1M935|A0A0C1M935_LEVBR;tr|A0A5B7Y2D8|A0A5B7Y2D8_LEVBR	A0A1W6N7E5	Dipeptide-binding protein dppE (Peptide ABC transporter substrate-binding protein)	oppA_6 AZI09_02175 CNR29_11240 CNR30_11790 NCTC13386_00436			1			1	27	27	27	56.4	56.4	56.4	60.934	0	323.31	5701300000	218	0	0	0	0	0	0	1	1	1	1	1	1	20	19	23	22	20	21	0	0	0	0	0	0	0	0	0	3
tr|A0A0C1QAC7|A0A0C1QAC7_LEVBR	tr|A0A0C1QAC7|A0A0C1QAC7_LEVBR	A0A0C1QAC7	DNA-binding protein HU	hup AZI09_05980 AZI11_06860 CCS05_06835 CNR29_06895 CNR30_05350 D8911_09590 LbDm2_0120 NCTC13386_01196 UCCLB556_1124 UCCLBBS449_1241	1	1	1	1	1	5	13	13	13	93.4	93.4	93.4	9.5659	0	323.31	30169000000	613	7	7	7	7	6	6	7	7	8	5	6	6	6	6	6	5	6	6	5	5	5	5	5	5	12	12	12	7
tr|A0A0C1PL48|A0A0C1PL48_LEVBR;tr|F5CPF2|F5CPF2_LEVBR;tr|F5CPF3|F5CPF3_LEVBR;tr|A0A856KLF4|A0A856KLF4_LEVBR;tr|A0A0K2D7S1|A0A0K2D7S1_LEVBR;tr|A1JHA1|A1JHA1_LEVBR;tr|F5CPF4|F5CPF4_LEVBR;tr|A0A1W5ZNC3|A0A1W5ZNC3_LEVBR;tr|A0A1W5ZNC2|A0A1W5ZNC2_LEVBR;tr|A0A346KHY3|A0A346KHY3_LEVBR;tr|A1IUW0|A1IUW0_LEVBR;tr|A0A1W5ZNC9|A0A1W5ZNC9_LEVBR	tr|A0A0C1PL48|A0A0C1PL48_LEVBR;tr|F5CPF2|F5CPF2_LEVBR;tr|F5CPF3|F5CPF3_LEVBR;tr|A0A856KLF4|A0A856KLF4_LEVBR;tr|A0A0K2D7S1|A0A0K2D7S1_LEVBR;tr|A1JHA1|A1JHA1_LEVBR;tr|F5CPF4|F5CPF4_LEVBR	A0A0C1PL48	DNA-directed RNA polymerase subunit alpha (RNAP subunit alpha) (RNA polymerase subunit alpha) (Transcriptase subunit alpha)	rpoA AZI09_03570 AZI11_09260 CCS05_08820 CNR29_09740 CNR30_10360 LbDm2_2696 NCTC13386_00732 UCCLBBS449_1797	1	1			1	3	10	10	2	36.7	36.7	8.9	34.967	0	107.85	1752200000	85	5	5	5	4	1	2	3	2	2	2	2	2	3	2	2	0	0	0	2	2	2	1	0	1	2	0	2	4
tr|A0A7Z6QIV8|A0A7Z6QIV8_LEVBR;tr|A0A5B7Y277|A0A5B7Y277_LEVBR;tr|A0A856KMM6|A0A856KMM6_LEVBR;tr|A0A1W6NJ27|A0A1W6NJ27_LEVBR;tr|A0A0C1M2D6|A0A0C1M2D6_LEVBR	tr|A0A7Z6QIV8|A0A7Z6QIV8_LEVBR;tr|A0A5B7Y277|A0A5B7Y277_LEVBR;tr|A0A856KMM6|A0A856KMM6_LEVBR;tr|A0A1W6NJ27|A0A1W6NJ27_LEVBR;tr|A0A0C1M2D6|A0A0C1M2D6_LEVBR	A0A7Z6QIV8	DUF4430 domain-containing protein	CNR30_11900	1		1			2	5	5	2	26.4	26.4	12.3	24.998	0	37.245	507340000	34	2	1	2	3	3	2	0	0	0	0	0	0	2	4	3	5	2	1	0	0	0	0	0	0	0	0	0	0
tr|A0A1W6N6W7|A0A1W6N6W7_LEVBR	tr|A0A1W6N6W7|A0A1W6N6W7_LEVBR	A0A1W6N6W7	DUF5776 domain-containing protein	AZI09_00320				1		1	8	8	8	18.3	18.3	18.3	43.641	0	58.439	472870000	28	0	0	0	0	0	0	0	0	0	0	0	0	0	0	0	0	0	0	3	6	3	5	6	4	0	0	0	0
tr|A0A2Z3R8F7|A0A2Z3R8F7_LEVBR	tr|A0A2Z3R8F7|A0A2Z3R8F7_LEVBR	A0A7Z6QJP7	DUF669 domain-containing protein	CNR30_07220			1			1	7	7	1	46.6	46.6	8.3	20.725	0	58.747	454480000	39	1	0	0	3	2	2	0	0	0	1	0	0	5	4	6	4	4	4	0	0	0	0	0	0	0	0	0	0
tr|A0A0C1PXK9|A0A0C1PXK9_LEVBR;tr|A0A5B7XZ06|A0A5B7XZ06_LEVBR	tr|A0A0C1PXK9|A0A0C1PXK9_LEVBR;tr|A0A5B7XZ06|A0A5B7XZ06_LEVBR	A0A0C1PXK9	Elongation factor Ts (EF-Ts)	tsf AZI09_05545 AZI11_07300 CCS05_07270 CNR29_07715 CNR30_08835 LbDm2_0033 NCTC13386_01106 UCCLB556_1281	1		1		1	3	16	16	6	58.2	58.2	36.7	31.579	0	204.49	1871100000	113	9	10	9	6	2	5	0	0	0	0	0	1	10	7	7	6	5	3	0	0	0	0	0	0	5	3	2	4
tr|A0A2Z3RC35|A0A2Z3RC35_LEVBR;tr|A0A0C1PPJ4|A0A0C1PPJ4_LEVBR;tr|Q8KMR6|Q8KMR6_LEVBR	tr|A0A2Z3RC35|A0A2Z3RC35_LEVBR;tr|A0A0C1PPJ4|A0A0C1PPJ4_LEVBR;tr|Q8KMR6|Q8KMR6_LEVBR	A0A2Z3RC35	Elongation factor Tu (EF-Tu)	tuf CCS05_07470 CNR30_09035 NCTC13386_01064 UCCLB556_1321	1	1	1		1	4	21	21	5	69.2	69.2	19.9	43.639	0	323.31	7334500000	297	17	17	18	15	10	9	7	7	8	2	7	8	10	10	11	9	4	6	0	0	0	0	0	0	4	4	4	8
tr|A0A7Z6MPS2|A0A7Z6MPS2_LEVBR;tr|A0A0C1M547|A0A0C1M547_LEVBR	tr|A0A7Z6MPS2|A0A7Z6MPS2_LEVBR;tr|A0A0C1M547|A0A0C1M547_LEVBR	A0A7Z6MPS2	Enolase (2-phospho-D-glycerate hydro-lyase) (2-phosphoglycerate dehydratase)	eno CNR30_04775 UCCLB556_0638	1	1	1	1	1	5	21	21	5	54.9	54.9	12.1	47.675	0	323.31	7017400000	268	10	9	9	7	5	7	8	8	8	4	6	6	14	12	12	9	3	6	3	2	1	2	2	1	2	3	3	7
tr|A0A3B8F4T7|A0A3B8F4T7_LEVBR	tr|A0A3B8F4T7|A0A3B8F4T7_LEVBR	A0A3B8F4T7	Enolase (2-phospho-D-glycerate hydro-lyase) (2-phosphoglycerate dehydratase)	eno D8911_12385					1	1	18	2	2	47.6	4.8	4.8	47.713	0	17.838	1254000000	32	6	6	7	5	3	5	8	8	7	3	5	5	11	9	10	8	3	5	4	3	2	2	3	1	3	5	4	7
tr|A0A5B7Y2G1|A0A5B7Y2G1_LEVBR;tr|A0A1W6N794|A0A1W6N794_LEVBR;tr|A0A0C1PUB4|A0A0C1PUB4_LEVBR	tr|A0A5B7Y2G1|A0A5B7Y2G1_LEVBR;tr|A0A1W6N794|A0A1W6N794_LEVBR;tr|A0A0C1PUB4|A0A0C1PUB4_LEVBR	A0A0C1PUB4	Extracellular protein	LbDm2_1643				1		1	23	6	1	74.2	18.8	4.1	40.362	0	49.715	1667200000	50	5	3	5	5	4	4	8	5	5	9	9	10	9	5	8	8	10	9	16	19	14	15	13	13	0	0	0	3
tr|A0A5B7XWW9|A0A5B7XWW9_LEVBR;tr|A0A1X0XRD7|A0A1X0XRD7_LEVBR;tr|A0A0C1PVP6|A0A0C1PVP6_LEVBR;tr|A0A1W6NBE0|A0A1W6NBE0_LEVBR;tr|A0A2Z3R681|A0A2Z3R681_LEVBR	tr|A0A5B7XWW9|A0A5B7XWW9_LEVBR;tr|A0A1X0XRD7|A0A1X0XRD7_LEVBR;tr|A0A0C1PVP6|A0A0C1PVP6_LEVBR;tr|A0A1W6NBE0|A0A1W6NBE0_LEVBR	A0A5B7XWW9	Fe-S_biosyn domain-containing protein	UCCLBBS449_0443					1	1	4	4	4	44	44	44	14.746	0	36.485	148220000	18	1	1	1	0	0	0	0	0	0	0	0	0	0	0	0	0	0	0	0	0	0	0	0	0	1	3	2	4
tr|A0A1X0XML3|A0A1X0XML3_LEVBR;tr|A0A0C1LYE8|A0A0C1LYE8_LEVBR;tr|A0A378HKX7|A0A378HKX7_LEVBR;tr|A0A3B8F2J8|A0A3B8F2J8_LEVBR	tr|A0A1X0XML3|A0A1X0XML3_LEVBR;tr|A0A0C1LYE8|A0A0C1LYE8_LEVBR;tr|A0A378HKX7|A0A378HKX7_LEVBR;tr|A0A3B8F2J8|A0A3B8F2J8_LEVBR	A0A1X0XML3	Foldase protein PrsA	prsA AZI09_04825 AZI11_07980 CCS05_07980 CNR29_08410 CNR30_09505 UCCLB556_1417 UCCLBBS449_1008	1	1	1	1	1	5	12	12	12	45.6	45.6	45.6	33.149	0	96.964	2640900000	154	5	5	4	4	2	2	3	3	4	3	3	3	6	5	6	5	1	3	4	5	5	4	6	3	8	7	7	3
tr|A0A2Z3RCA7|A0A2Z3RCA7_LEVBR;tr|A0A378HF65|A0A378HF65_LEVBR;tr|A0A1W6N6T4|A0A1W6N6T4_LEVBR	tr|A0A2Z3RCA7|A0A2Z3RCA7_LEVBR;tr|A0A378HF65|A0A378HF65_LEVBR;tr|A0A1W6N6T4|A0A1W6N6T4_LEVBR	A0A2Z3RCA7	Foldase protein PrsA	prsA CCS05_00225					1	1	4	4	1	22.1	22.1	7.9	33.271	0	34.05	122680000	14	0	0	0	0	0	0	0	0	0	0	0	0	0	0	0	0	0	0	0	0	0	0	0	0	3	1	2	3
tr|A0A856KH62|A0A856KH62_LEVBR;tr|A0A7Z6MM54|A0A7Z6MM54_LEVBR	tr|A0A856KH62|A0A856KH62_LEVBR;tr|A0A7Z6MM54|A0A7Z6MM54_LEVBR	A0A856KH62	Fucose-binding lectin II	UCCLB556_1864	1	1	1	1	1	5	32	32	2	70.8	70.8	8.6	36.94	0	323.31	893000000000	3652	13	11	15	16	15	19	11	10	12	17	15	18	14	17	18	30	24	28	13	18	14	14	19	15	12	7	8	13
tr|A0A2Z3RA17|A0A2Z3RA17_LEVBR;tr|A0A5B7Y1H2|A0A5B7Y1H2_LEVBR;tr|A0A378HD44|A0A378HD44_LEVBR;tr|A0A2A3U085|A0A2A3U085_LEVBR;tr|A0A856KJQ9|A0A856KJQ9_LEVBR;tr|A0A0C1PRB9|A0A0C1PRB9_LEVBR;tr|A0A1W6NIU6|A0A1W6NIU6_LEVBR;tr|A0A3B8EBM0|A0A3B8EBM0_LEVBR	tr|A0A2Z3RA17|A0A2Z3RA17_LEVBR;tr|A0A5B7Y1H2|A0A5B7Y1H2_LEVBR;tr|A0A378HD44|A0A378HD44_LEVBR;tr|A0A2A3U085|A0A2A3U085_LEVBR;tr|A0A856KJQ9|A0A856KJQ9_LEVBR;tr|A0A0C1PRB9|A0A0C1PRB9_LEVBR;tr|A0A1W6NIU6|A0A1W6NIU6_LEVBR	A0A2Z3RA17	Glucanase	CCS05_10285	1		1	1		3	14	14	14	46.3	46.3	46.3	41.452	0	147.44	4615200000	268	6	7	7	9	7	7	0	0	0	2	5	5	11	10	9	11	8	8	7	7	5	9	7	8	0	0	0	0
tr|A0A7Z6MQR5|A0A7Z6MQR5_LEVBR;tr|A0A856KDG1|A0A856KDG1_LEVBR;tr|A0A2Z3R5I5|A0A2Z3R5I5_LEVBR;tr|A0A2A3TSZ3|A0A2A3TSZ3_LEVBR;tr|A0A1W6N765|A0A1W6N765_LEVBR;tr|A0A0C1PSW3|A0A0C1PSW3_LEVBR;tr|A0A3B8EP03|A0A3B8EP03_LEVBR	tr|A0A7Z6MQR5|A0A7Z6MQR5_LEVBR;tr|A0A856KDG1|A0A856KDG1_LEVBR;tr|A0A2Z3R5I5|A0A2Z3R5I5_LEVBR;tr|A0A2A3TSZ3|A0A2A3TSZ3_LEVBR;tr|A0A1W6N765|A0A1W6N765_LEVBR;tr|A0A0C1PSW3|A0A0C1PSW3_LEVBR;tr|A0A3B8EP03|A0A3B8EP03_LEVBR	A0A7Z6MQR5	Glucose-6-phosphate 1-dehydrogenase (G6PD)	zwf CNR30_02005			1			1	15	15	15	38.8	38.8	38.8	56.825	0	108.08	379370000	51	1	1	2	1	1	1	0	0	0	0	0	0	12	10	11	5	3	2	0	0	0	0	0	0	0	0	0	0
tr|A0A5B7XYC9|A0A5B7XYC9_LEVBR;tr|A0A0C1Q970|A0A0C1Q970_LEVBR;tr|A0A3B8ETF8|A0A3B8ETF8_LEVBR;tr|A0A2Z3R6P4|A0A2Z3R6P4_LEVBR	tr|A0A5B7XYC9|A0A5B7XYC9_LEVBR;tr|A0A0C1Q970|A0A0C1Q970_LEVBR;tr|A0A3B8ETF8|A0A3B8ETF8_LEVBR;tr|A0A2Z3R6P4|A0A2Z3R6P4_LEVBR	A0A5B7XYC9	Glutamate--tRNA ligase (Glutamyl-tRNA synthetase) (GluRS)	gltX UCCLBBS449_0639	1	1			1	3	12	12	12	30.8	30.8	30.8	56.878	0	120.18	2281500000	133	8	7	7	2	2	0	2	2	4	1	2	1	2	0	1	0	0	0	1	2	1	1	2	0	6	7	6	2
tr|A0A0C1PUP3|A0A0C1PUP3_LEVBR;tr|A0A3B8ET76|A0A3B8ET76_LEVBR	tr|A0A0C1PUP3|A0A0C1PUP3_LEVBR;tr|A0A3B8ET76|A0A3B8ET76_LEVBR	A0A0C1PUP3	Glyceraldehyde-3-phosphate dehydrogenase	gap AZI09_08780 AZI11_03690 CCS05_03780 CNR29_03765 CNR30_04760 LbDm2_0554 NCTC13386_01729 UCCLB556_0635 UCCLBBS449_0726	1	1	1	1	1	5	19	19	19	56.8	56.8	56.8	36.259	0	323.31	17674000000	409	14	17	18	9	6	11	8	9	9	6	8	9	10	9	10	7	3	4	3	2	2	4	3	3	8	6	5	6
tr|A0A0C1PUT1|A0A0C1PUT1_LEVBR;tr|A0A1W6NF68|A0A1W6NF68_LEVBR;tr|A0A5B7XYB9|A0A5B7XYB9_LEVBR	tr|A0A0C1PUT1|A0A0C1PUT1_LEVBR;tr|A0A1W6NF68|A0A1W6NF68_LEVBR;tr|A0A5B7XYB9|A0A5B7XYB9_LEVBR	A0A0C1PUT1	Glycoprotein gp2	LbDm2_0589					1	1	13	4	3	52.2	18.8	18.8	25.546	0	98.927	14352000000	98	2	3	2	3	3	6	1	1	1	1	2	1	1	2	2	6	2	3	5	6	3	4	4	4	6	9	6	5
tr|A0A7Z6MNQ0|A0A7Z6MNQ0_LEVBR;tr|A0A5B7XYH6|A0A5B7XYH6_LEVBR;tr|A0A378HGK7|A0A378HGK7_LEVBR;tr|A0A2Z3RDP4|A0A2Z3RDP4_LEVBR;tr|A0A2A3TWY5|A0A2A3TWY5_LEVBR;tr|A0A1W6NAK5|A0A1W6NAK5_LEVBR;tr|A0A0C1M586|A0A0C1M586_LEVBR;tr|A0A1W6NF60|A0A1W6NF60_LEVBR;tr|A0A3B8EWN7|A0A3B8EWN7_LEVBR	tr|A0A7Z6MNQ0|A0A7Z6MNQ0_LEVBR;tr|A0A5B7XYH6|A0A5B7XYH6_LEVBR;tr|A0A378HGK7|A0A378HGK7_LEVBR;tr|A0A2Z3RDP4|A0A2Z3RDP4_LEVBR;tr|A0A2A3TWY5|A0A2A3TWY5_LEVBR;tr|A0A1W6NAK5|A0A1W6NAK5_LEVBR;tr|A0A0C1M586|A0A0C1M586_LEVBR;tr|A0A1W6NF60|A0A1W6NF60_LEVBR	A0A7Z6MNQ0	High-affinity heme uptake system protein IsdE (Iron-regulated surface determinant protein E) (Staphylococcal iron-regulated protein F)	isdE CNR30_04945 UCCLB556_0671			1			1	6	6	6	26.6	26.6	26.6	33.211	0	41.67	170880000	22	0	0	0	1	0	0	0	0	0	0	0	0	6	2	2	3	2	2	0	0	0	0	0	0	0	0	0	0
tr|A0A0D0G3E1|A0A0D0G3E1_LEVBR;tr|A0A378HCK6|A0A378HCK6_LEVBR;tr|A0A0C1PRX8|A0A0C1PRX8_LEVBR;tr|A0A3B8E9Z9|A0A3B8E9Z9_LEVBR	tr|A0A0D0G3E1|A0A0D0G3E1_LEVBR;tr|A0A378HCK6|A0A378HCK6_LEVBR;tr|A0A0C1PRX8|A0A0C1PRX8_LEVBR	A0A0D0G3E1	Histidine phosphatase family protein (Phosphoglycerate kinase) (Phosphoglycerate mutase family protein)	AZI09_01020 AZI11_11930 CCS05_11340 CNR29_12490 CNR30_12890 UCCLB556_2100 UCCLBBS449_2306	1	1	1	1	1	5	26	26	26	72.9	72.9	72.9	29.468	0	323.31	687000000000	3748	12	15	15	14	12	15	12	14	15	14	17	18	14	17	16	20	21	22	16	16	16	16	17	16	14	20	17	15
tr|A0A7Z6QHR0|A0A7Z6QHR0_LEVBR;tr|A0A1X0XUX6|A0A1X0XUX6_LEVBR;tr|A0A1W6N7V2|A0A1W6N7V2_LEVBR;tr|A0A0C1PQY2|A0A0C1PQY2_LEVBR;tr|A0A3B8EPC2|A0A3B8EPC2_LEVBR;tr|A0A3B8ETV9|A0A3B8ETV9_LEVBR	tr|A0A7Z6QHR0|A0A7Z6QHR0_LEVBR;tr|A0A1X0XUX6|A0A1X0XUX6_LEVBR;tr|A0A1W6N7V2|A0A1W6N7V2_LEVBR;tr|A0A0C1PQY2|A0A0C1PQY2_LEVBR	A0A7Z6QHR0	Hydrolase	CNR30_11100 UCCLB556_1704		1		1		2	8	8	6	45.5	45.5	38.5	16.622	0	53.923	1926300000	127	1	0	1	1	0	1	5	3	4	3	4	4	1	0	1	2	1	1	4	6	6	6	6	5	0	0	0	1
tr|A0A5B7Y2D7|A0A5B7Y2D7_LEVBR;tr|A0A0C1M2K6|A0A0C1M2K6_LEVBR;tr|A0A1W6N7G9|A0A1W6N7G9_LEVBR;tr|A0A1W6NIV9|A0A1W6NIV9_LEVBR;tr|A0A2Z3RFT3|A0A2Z3RFT3_LEVBR;tr|A0A3B8F0J4|A0A3B8F0J4_LEVBR	tr|A0A5B7Y2D7|A0A5B7Y2D7_LEVBR;tr|A0A0C1M2K6|A0A0C1M2K6_LEVBR;tr|A0A1W6N7G9|A0A1W6N7G9_LEVBR;tr|A0A1W6NIV9|A0A1W6NIV9_LEVBR;tr|A0A2Z3RFT3|A0A2Z3RFT3_LEVBR	A0A5B7Y2D7	Inosine-5'-monophosphate dehydrogenase	UCCLBBS449_2187	1					1	7	7	7	34	34	34	39.597	0	66.166	309700000	32	5	4	5	2	0	1	2	1	2	0	0	0	0	0	0	0	0	0	0	0	0	0	0	0	1	0	0	1
tr|A0A2Z3R9T1|A0A2Z3R9T1_LEVBR;tr|A0A2A3U016|A0A2A3U016_LEVBR;tr|A0A0C1M8R7|A0A0C1M8R7_LEVBR;tr|A0A1W6NI74|A0A1W6NI74_LEVBR	tr|A0A2Z3R9T1|A0A2Z3R9T1_LEVBR;tr|A0A2A3U016|A0A2A3U016_LEVBR;tr|A0A0C1M8R7|A0A0C1M8R7_LEVBR;tr|A0A1W6NI74|A0A1W6NI74_LEVBR	A0A2Z3R9T1	L,D-transpeptidase	CCS05_09435	1	1			1	3	7	7	7	35.7	35.7	35.7	22.521	0	83.155	1285000000	109	3	6	6	2	1	1	3	6	6	4	5	5	3	6	5	1	1	0	3	3	1	0	2	0	4	5	4	3
tr|A0A0C1LYH5|A0A0C1LYH5_LEVBR;tr|A0A1W6NHC3|A0A1W6NHC3_LEVBR;tr|A0A2A3TZM1|A0A2A3TZM1_LEVBR	tr|A0A0C1LYH5|A0A0C1LYH5_LEVBR	U2PKI1	Leucine Rich repeat-containing domain protein	HMPREF0495_00721					1	1	39	39	14	70.7	70.7	27.1	80.258	0	323.31	58028000000	637	0	0	0	0	0	0	0	0	0	0	0	0	0	0	0	0	0	0	0	0	0	0	0	0	29	31	30	28
tr|A0A0C1M885|A0A0C1M885_LEVBR;tr|A0A5B7XYE6|A0A5B7XYE6_LEVBR;tr|A0A1X0XJW0|A0A1X0XJW0_LEVBR;tr|A0A1W6NET3|A0A1W6NET3_LEVBR;tr|A0A3B8EXU0|A0A3B8EXU0_LEVBR	tr|A0A0C1M885|A0A0C1M885_LEVBR;tr|A0A5B7XYE6|A0A5B7XYE6_LEVBR;tr|A0A1X0XJW0|A0A1X0XJW0_LEVBR;tr|A0A1W6NET3|A0A1W6NET3_LEVBR	A0A0C1M885	L-lactate dehydrogenase (L-LDH)	ldh LbDm2_2373 NCTC13386_01884	1		1			2	10	10	10	38.4	38.4	38.4	34.17	0	87.947	1573700000	58	7	6	5	4	2	0	0	0	0	1	1	1	3	2	3	2	1	1	0	0	0	0	0	0	1	2	2	2
tr|A0A7Z6MLM3|A0A7Z6MLM3_LEVBR;tr|A0A1W6NCF7|A0A1W6NCF7_LEVBR;tr|A0A378HGS3|A0A378HGS3_LEVBR;tr|A0A2Z3RA87|A0A2Z3RA87_LEVBR;tr|A0A1W6NK32|A0A1W6NK32_LEVBR;tr|A0A0C1PM73|A0A0C1PM73_LEVBR;tr|A0A856KK42|A0A856KK42_LEVBR;tr|A0A2A3TYR4|A0A2A3TYR4_LEVBR;tr|A0A3B8EFK4|A0A3B8EFK4_LEVBR	tr|A0A7Z6MLM3|A0A7Z6MLM3_LEVBR;tr|A0A1W6NCF7|A0A1W6NCF7_LEVBR;tr|A0A378HGS3|A0A378HGS3_LEVBR;tr|A0A2Z3RA87|A0A2Z3RA87_LEVBR;tr|A0A1W6NK32|A0A1W6NK32_LEVBR;tr|A0A0C1PM73|A0A0C1PM73_LEVBR;tr|A0A856KK42|A0A856KK42_LEVBR;tr|A0A2A3TYR4|A0A2A3TYR4_LEVBR	A0A7Z6MLM3	LysM peptidoglycan-binding domain-containing protein	CNR30_09175			1			1	11	11	11	29.2	29.2	29.2	54.247	0	136.48	605420000	47	0	0	0	1	0	0	0	0	0	0	0	0	4	5	5	10	8	7	0	0	0	0	0	0	0	0	0	0
tr|A0A2A3TWY4|A0A2A3TWY4_LEVBR;tr|A0A2Z3R7X0|A0A2Z3R7X0_LEVBR;tr|A0A0C1PQ42|A0A0C1PQ42_LEVBR	tr|A0A2A3TWY4|A0A2A3TWY4_LEVBR;tr|A0A2Z3R7X0|A0A2Z3R7X0_LEVBR;tr|A0A0C1PQ42|A0A0C1PQ42_LEVBR	A0A2A3TWY4	Major capsid protein	CNR29_05165			1			1	10	10	10	37.7	37.7	37.7	41.086	0	92.072	751210000	65	0	0	0	6	2	4	0	0	0	0	0	0	9	8	8	7	3	4	0	0	0	0	0	0	0	0	0	0
tr|A0A7Z6QKE5|A0A7Z6QKE5_LEVBR;tr|A0A0C1M461|A0A0C1M461_LEVBR;tr|A0A5B7XX46|A0A5B7XX46_LEVBR;tr|A0A3B8ENN3|A0A3B8ENN3_LEVBR	tr|A0A7Z6QKE5|A0A7Z6QKE5_LEVBR;tr|A0A0C1M461|A0A0C1M461_LEVBR;tr|A0A5B7XX46|A0A5B7XX46_LEVBR;tr|A0A3B8ENN3|A0A3B8ENN3_LEVBR	A0A7Z6QKE5	MarR family transcriptional regulator	CNR30_02900	1	1				2	9	9	1	56.4	56.4	8.3	20.864	0	63.173	890880000	73	6	3	5	2	1	1	2	2	3	1	4	4	4	2	4	0	0	1	1	1	0	1	1	0	3	3	3	1
tr|A0A0C1Q7Y1|A0A0C1Q7Y1_LEVBR;tr|A0A3B8EAL4|A0A3B8EAL4_LEVBR	tr|A0A0C1Q7Y1|A0A0C1Q7Y1_LEVBR;tr|A0A3B8EAL4|A0A3B8EAL4_LEVBR	A0A0C1Q7Y1	MarR family transcriptional regulator (Transcriptional regulator)	AZI09_10290 AZI11_02060 CCS05_02260 CNR29_02045 CNR30_03330 LbDm2_0964 NCTC13386_02109 UCCLB556_0355 UCCLBBS449_0419					1	1	7	7	7	54.3	54.3	54.3	14.337	0	62.717	619040000	58	5	2	4	3	0	1	3	1	1	1	1	3	3	2	3	1	0	2	0	0	0	0	0	0	4	2	2	2
tr|A0A2A3U1V3|A0A2A3U1V3_LEVBR;tr|A0A0C1Q7A2|A0A0C1Q7A2_LEVBR	tr|A0A2A3U1V3|A0A2A3U1V3_LEVBR;tr|A0A0C1Q7A2|A0A0C1Q7A2_LEVBR	U2PCM2	MucBP domain protein	HMPREF0495_02208					1	1	25	25	24	37.4	37.4	36.5	74.999	0	211.38	1853700000	118	0	0	0	0	0	0	0	0	0	0	0	0	0	0	0	0	0	0	1	0	0	0	0	0	10	11	12	21
tr|A0A1W6NB64|A0A1W6NB64_LEVBR;tr|A0A378HJ84|A0A378HJ84_LEVBR;tr|A0A2Z3R9Z8|A0A2Z3R9Z8_LEVBR	tr|A0A1W6NB64|A0A1W6NB64_LEVBR;tr|A0A378HJ84|A0A378HJ84_LEVBR;tr|A0A2Z3R9Z8|A0A2Z3R9Z8_LEVBR	U2QQE4	MucBP domain protein	HMPREF0495_02565				1		1	15	15	5	32.7	32.7	11.8	62.206	0	105.03	577330000	57	0	0	0	0	0	0	0	0	0	0	0	0	0	0	0	0	0	0	11	11	5	9	9	7	1	0	0	0
tr|A0A1W6NAL1|A0A1W6NAL1_LEVBR;tr|A0A378HGL7|A0A378HGL7_LEVBR	tr|A0A1W6NAL1|A0A1W6NAL1_LEVBR;tr|A0A378HGL7|A0A378HGL7_LEVBR	A0A1W6NAL1	Muramidase	AZI09_08640 CCS05_03920				1		1	19	5	4	50.5	13.9	12	52.042	0	44.483	393030000	21	5	6	7	9	9	7	1	2	0	8	7	6	9	9	10	12	9	10	12	13	11	11	14	13	5	3	3	1
tr|A0A7Z6QN82|A0A7Z6QN82_LEVBR;tr|A0A856KHZ9|A0A856KHZ9_LEVBR;tr|A0A1W6NF50|A0A1W6NF50_LEVBR	tr|A0A7Z6QN82|A0A7Z6QN82_LEVBR;tr|A0A856KHZ9|A0A856KHZ9_LEVBR;tr|A0A1W6NF50|A0A1W6NF50_LEVBR	A0A7Z6QN82	Muramidase	CNR30_04900	1		1	1	1	4	21	21	3	56.2	56.2	3.4	52.259	0	323.31	13582000000	430	7	9	10	12	12	11	1	2	0	11	9	9	14	13	14	17	13	13	10	9	9	9	12	10	6	4	3	1
tr|A0A1W6NH69|A0A1W6NH69_LEVBR;tr|A0A5B7XZ17|A0A5B7XZ17_LEVBR;tr|A0A0C1M6P6|A0A0C1M6P6_LEVBR	tr|A0A1W6NH69|A0A1W6NH69_LEVBR;tr|A0A5B7XZ17|A0A5B7XZ17_LEVBR;tr|A0A0C1M6P6|A0A0C1M6P6_LEVBR	A0A1W6NH69	N-acetylmuramoyl-L-alanine amidase	AZI11_08030 CNR29_08460 CNR30_09555 UCCLB556_1426	1	1	1	1	1	5	24	24	1	74.2	74.2	7.6	46.621	0	323.31	42807000000	955	14	15	13	17	13	13	16	17	19	18	18	18	19	19	21	17	18	18	17	16	14	14	15	14	16	14	13	13
tr|A0A856KHA1|A0A856KHA1_LEVBR	tr|A0A856KHA1|A0A856KHA1_LEVBR	A0A2A3TT68	N-acetylmuramoyl-L-alanine amidase	CNR29_02050	1				1	2	27	4	1	43	11	2.9	68.573	0	102.05	1035900000	59	14	15	16	19	13	15	9	10	13	13	16	18	16	14	16	15	13	14	10	11	12	9	10	12	14	11	12	11
tr|A0A378HKL0|A0A378HKL0_LEVBR	tr|A0A378HKL0|A0A378HKL0_LEVBR	A0A378HKL0	N-acetylmuramoyl-L-alanine amidase	NCTC13386_02108				1		1	30	12	2	44.9	24	3.8	67.263	0	294.44	5594300000	164	12	12	13	16	11	15	10	10	13	13	12	15	13	13	14	13	11	12	22	25	23	20	22	24	12	10	11	9
tr|A0A7Z6MLA7|A0A7Z6MLA7_LEVBR	tr|A0A7Z6MLA7|A0A7Z6MLA7_LEVBR	A0A7Z6MLA7	N-acetylmuramoyl-L-alanine amidase	CNR30_11455	1	1	1	1	1	5	20	20	1	62.9	62.9	8.4	38.916	0	258.28	31841000000	705	12	11	13	11	12	10	12	11	12	10	10	13	15	14	17	15	13	16	5	5	4	7	6	5	11	10	9	11
tr|A0A7Z6QND1|A0A7Z6QND1_LEVBR;tr|A0A0C1PTB4|A0A0C1PTB4_LEVBR;tr|A0A2A3TT68|A0A2A3TT68_LEVBR	tr|A0A7Z6QND1|A0A7Z6QND1_LEVBR;tr|A0A0C1PTB4|A0A0C1PTB4_LEVBR;tr|A0A2A3TT68|A0A2A3TT68_LEVBR	A0A7Z6QND1	N-acetylmuramoyl-L-alanine amidase	CNR30_03335	1	1	1	1	1	5	31	31	2	51.4	51.4	7.5	68.655	0	323.31	37781000000	919	13	14	15	19	13	16	11	14	16	19	22	23	22	20	22	22	19	20	13	14	15	12	13	15	14	10	11	11
tr|A0A1W6NEE8|A0A1W6NEE8_LEVBR;tr|A0A0C1MAE8|A0A0C1MAE8_LEVBR;tr|A0A5B7XXW5|A0A5B7XXW5_LEVBR;tr|A0A3B8EZS9|A0A3B8EZS9_LEVBR	tr|A0A1W6NEE8|A0A1W6NEE8_LEVBR;tr|A0A0C1MAE8|A0A0C1MAE8_LEVBR;tr|A0A5B7XXW5|A0A5B7XXW5_LEVBR	A0A1W6NEE8	Nucleoside 2-deoxyribosyltransferase	AZI11_02380	1					1	6	6	6	58.2	58.2	58.2	16.582	0	60.555	514150000	41	3	4	1	5	3	3	0	0	0	0	0	0	3	0	2	0	0	0	0	0	0	0	0	0	0	1	1	1
tr|A0A5B7Y1Q7|A0A5B7Y1Q7_LEVBR;tr|A0A0C1M2H5|A0A0C1M2H5_LEVBR;tr|A0A2Z3RA78|A0A2Z3RA78_LEVBR;tr|A1DS25|A1DS25_LEVBR	tr|A0A5B7Y1Q7|A0A5B7Y1Q7_LEVBR;tr|A0A0C1M2H5|A0A0C1M2H5_LEVBR;tr|A0A2Z3RA78|A0A2Z3RA78_LEVBR	A0A5B7Y1Q7	Ornithine carbamoyltransferase (OTCase)	UCCLBBS449_2162	1	1	1		1	4	16	16	16	61.2	61.2	61.2	38.536	0	240.52	3886700000	222	11	13	12	12	7	11	2	1	1	5	5	6	7	6	5	5	1	3	0	0	0	0	0	0	2	2	2	2
tr|A0A856KLQ3|A0A856KLQ3_LEVBR;tr|A0A378HEJ3|A0A378HEJ3_LEVBR;tr|A0A1W6N7S5|A0A1W6N7S5_LEVBR	tr|A0A856KLQ3|A0A856KLQ3_LEVBR;tr|A0A378HEJ3|A0A378HEJ3_LEVBR;tr|A0A1W6N7S5|A0A1W6N7S5_LEVBR	A0A856KLQ3	Penicillin-binding protein	UCCLB556_1694	1	1	1	1	1	5	25	25	2	76.2	76.2	10.3	48.059	0	270.09	6632800000	464	11	14	13	10	4	4	15	14	10	10	13	17	10	8	8	11	8	9	15	15	13	10	14	12	5	4	3	11
tr|A0A378HD43|A0A378HD43_LEVBR	tr|A0A378HD43|A0A378HD43_LEVBR	A0A378HD43	Peptidase M10A and M12B matrixin and adamalysin	NCTC13386_00429				1		1	20	3	1	51.6	10.1	4.2	34.151	0	31.363	770890000	32	8	8	7	9	9	10	4	5	5	3	4	5	12	11	11	11	12	12	13	15	15	10	13	12	6	8	6	10
tr|A0A2A3TZM2|A0A2A3TZM2_LEVBR;tr|A0A7Z6QIV3|A0A7Z6QIV3_LEVBR	tr|A0A2A3TZM2|A0A2A3TZM2_LEVBR;tr|A0A7Z6QIV3|A0A7Z6QIV3_LEVBR	A0A2A3TZM2	Peptidase_M10 domain-containing protein	CNR29_11270	1	1	1	1	1	5	24	24	5	66.2	66.2	18.5	34.12	0	323.31	35738000000	593	8	8	7	9	9	10	5	5	6	3	5	6	15	14	14	16	15	18	11	13	12	9	11	10	6	8	6	10
tr|A0A7Z6MLB6|A0A7Z6MLB6_LEVBR;tr|A0A2A3U0H3|A0A2A3U0H3_LEVBR;tr|A0A0D0H3R8|A0A0D0H3R8_LEVBR;tr|A0A0C1M8Q8|A0A0C1M8Q8_LEVBR;tr|A0A3B8EN73|A0A3B8EN73_LEVBR	tr|A0A7Z6MLB6|A0A7Z6MLB6_LEVBR;tr|A0A2A3U0H3|A0A2A3U0H3_LEVBR;tr|A0A0D0H3R8|A0A0D0H3R8_LEVBR;tr|A0A0C1M8Q8|A0A0C1M8Q8_LEVBR	A0A7Z6MLB6	Peptide ABC transporter substrate-binding protein	CNR30_10890 UCCLB556_1665	1		1		1	3	21	21	3	45.1	45.1	7.9	59.337	0	191.73	2529700000	163	3	4	3	4	2	1	1	0	1	0	0	0	14	8	12	15	5	6	0	0	0	0	0	0	9	5	5	9
tr|A0A7Z6MP80|A0A7Z6MP80_LEVBR;tr|A0A2A3TUH3|A0A2A3TUH3_LEVBR;tr|A0A0C1PW51|A0A0C1PW51_LEVBR;tr|A0A2Z3R9A3|A0A2Z3R9A3_LEVBR;tr|A0A3B8EAC0|A0A3B8EAC0_LEVBR	tr|A0A7Z6MP80|A0A7Z6MP80_LEVBR;tr|A0A2A3TUH3|A0A2A3TUH3_LEVBR;tr|A0A0C1PW51|A0A0C1PW51_LEVBR;tr|A0A2Z3R9A3|A0A2Z3R9A3_LEVBR	A0A7Z6MP80	Peptidoglycan endopeptidase	CNR30_02680 UCCLB556_0230	1		1	1		3	16	16	1	35.2	35.2	2.9	38.511	0	135.33	5682300000	276	2	2	2	7	5	7	0	0	1	3	3	4	6	6	5	13	5	8	12	11	10	11	12	12	0	1	0	0
tr|A0A0C1Q7S8|A0A0C1Q7S8_LEVBR	tr|A0A0C1Q7S8|A0A0C1Q7S8_LEVBR	A0A0C1Q7S8	Phage major tail protein	LbDm2_1186				1		1	2	2	2	14.6	14.6	14.6	21.462	0	31.379	443530000	28	0	0	0	0	0	0	0	0	0	0	0	0	0	0	0	0	0	0	2	2	2	2	2	2	0	0	0	0
tr|A0A7Z6QJJ5|A0A7Z6QJJ5_LEVBR;tr|A0A0C1M195|A0A0C1M195_LEVBR	tr|A0A7Z6QJJ5|A0A7Z6QJJ5_LEVBR	A0A7Z6QJJ5	Phg_2220_C domain-containing protein	CNR30_07210			1			1	4	4	4	21.2	21.2	21.2	28.965	0	26.783	109790000	17	0	0	0	0	0	0	0	0	0	0	0	0	2	2	3	3	2	1	0	0	0	0	0	0	0	0	0	0
tr|A0A7Z6MMB1|A0A7Z6MMB1_LEVBR;tr|A0A856KMN5|A0A856KMN5_LEVBR;tr|A0A2A3U145|A0A2A3U145_LEVBR;tr|A0A5B7Y285|A0A5B7Y285_LEVBR;tr|A0A0C1M2E5|A0A0C1M2E5_LEVBR;tr|A0A1W6NIQ7|A0A1W6NIQ7_LEVBR;tr|A0A1W6N7J6|A0A1W6N7J6_LEVBR;tr|A0A378HJH2|A0A378HJH2_LEVBR;tr|A0A2Z3RBL1|A0A2Z3RBL1_LEVBR	tr|A0A7Z6MMB1|A0A7Z6MMB1_LEVBR;tr|A0A856KMN5|A0A856KMN5_LEVBR;tr|A0A2A3U145|A0A2A3U145_LEVBR;tr|A0A5B7Y285|A0A5B7Y285_LEVBR;tr|A0A0C1M2E5|A0A0C1M2E5_LEVBR;tr|A0A1W6NIQ7|A0A1W6NIQ7_LEVBR	A0A7Z6MMB1	Phosphatase PAP2 family protein	CNR30_11950			1			1	12	12	12	29.6	29.6	29.6	62.278	0	79.905	178160000	25	0	0	0	0	0	0	0	0	0	0	0	0	7	2	4	6	2	4	0	0	0	0	0	0	0	0	0	0
tr|Q93TM6|Q93TM6_LEVBR;tr|A0A3B8ECI6|A0A3B8ECI6_LEVBR	tr|Q93TM6|Q93TM6_LEVBR;tr|A0A3B8ECI6|A0A3B8ECI6_LEVBR	Q93TM6	Phosphocarrier protein HPr	ptsH AZI09_04155 AZI11_08665 CCS05_08310 CNR29_09095 CNR30_09820 LbDm2_0889 NCTC13386_00837 UCCLB556_1465 UCCLBBS449_1681	1		1		1	3	3	3	3	40.9	40.9	40.9	9.4545	0	61.069	2076600000	71	3	2	2	2	2	3	0	1	1	1	1	2	3	3	3	2	3	3	0	0	0	0	0	0	3	3	3	2
tr|A0A1W6NB42|A0A1W6NB42_LEVBR;tr|A0A0C1Q9E1|A0A0C1Q9E1_LEVBR;tr|A0A2A3TWD9|A0A2A3TWD9_LEVBR	tr|A0A1W6NB42|A0A1W6NB42_LEVBR;tr|A0A0C1Q9E1|A0A0C1Q9E1_LEVBR;tr|A0A2A3TWD9|A0A2A3TWD9_LEVBR	A0A1W6NB42	Phosphoglycerate kinase	pgk AZI09_08775 AZI11_03695 CCS05_03785 CNR30_04765 NCTC13386_01728 UCCLB556_0636	1		1			2	18	18	5	63.2	63.2	19.2	42.51	0	195.96	1444700000	89	7	11	10	6	1	2	1	1	1	1	1	1	8	5	7	4	1	3	0	0	0	0	0	0	2	1	1	4
tr|A0A7Z6MNT3|A0A7Z6MNT3_LEVBR;tr|A0A2Z3R6R7|A0A2Z3R6R7_LEVBR;tr|A0A856KHG3|A0A856KHG3_LEVBR;tr|A0A0C1Q4F2|A0A0C1Q4F2_LEVBR	tr|A0A7Z6MNT3|A0A7Z6MNT3_LEVBR;tr|A0A2Z3R6R7|A0A2Z3R6R7_LEVBR;tr|A0A856KHG3|A0A856KHG3_LEVBR;tr|A0A0C1Q4F2|A0A0C1Q4F2_LEVBR	A0A7Z6MNT3	Phosphoketolase family protein	CNR30_03885	1		1			2	11	11	3	14.9	14.9	4.3	92.041	0	69.99	335070000	49	3	3	3	5	1	3	1	1	1	0	0	0	6	7	6	4	0	1	0	0	0	0	0	0	2	1	0	0
tr|A0A2Z3RE10|A0A2Z3RE10_LEVBR;tr|A0A0C1Q4N7|A0A0C1Q4N7_LEVBR;tr|A0A2A3TWA4|A0A2A3TWA4_LEVBR;tr|A0A7Z6MMN4|A0A7Z6MMN4_LEVBR	tr|A0A2Z3RE10|A0A2Z3RE10_LEVBR;tr|A0A0C1Q4N7|A0A0C1Q4N7_LEVBR;tr|A0A2A3TWA4|A0A2A3TWA4_LEVBR;tr|A0A7Z6MMN4|A0A7Z6MMN4_LEVBR	A0A0C1Q4N7	Prophage protein	LbDm2_2217			1			1	8	8	8	35.1	35.1	35.1	32.864	0	56.356	340740000	33	0	0	0	2	0	0	0	0	0	0	0	0	7	4	7	3	3	2	0	0	0	0	0	0	0	0	0	0
tr|A0A0C1PTT3|A0A0C1PTT3_LEVBR;tr|A0A2A3TVN1|A0A2A3TVN1_LEVBR;tr|A0A5B7XXM0|A0A5B7XXM0_LEVBR	tr|A0A0C1PTT3|A0A0C1PTT3_LEVBR;tr|A0A2A3TVN1|A0A2A3TVN1_LEVBR;tr|A0A5B7XXM0|A0A5B7XXM0_LEVBR	A0A0C1PTT3	Protease (Putative periplasmic aspartyl protease)	AZI11_01405 LbDm2_1103	1	1	1		1	4	20	20	1	53.2	53.2	3.9	66.19	0	323.31	1936800000	200	7	4	4	12	5	8	4	1	3	1	3	3	7	8	8	7	3	4	1	2	1	4	4	0	7	4	3	16
tr|A0A7Z6QKA8|A0A7Z6QKA8_LEVBR;tr|A0A5B7XXT3|A0A5B7XXT3_LEVBR;tr|A0A2A3TW81|A0A2A3TW81_LEVBR;tr|A0A1W6NEP7|A0A1W6NEP7_LEVBR;tr|A0A378HH28|A0A378HH28_LEVBR;tr|A0A1W6NB99|A0A1W6NB99_LEVBR;tr|A0A0C1Q4I4|A0A0C1Q4I4_LEVBR;tr|A0A3B8EET8|A0A3B8EET8_LEVBR	tr|A0A7Z6QKA8|A0A7Z6QKA8_LEVBR;tr|A0A5B7XXT3|A0A5B7XXT3_LEVBR;tr|A0A2A3TW81|A0A2A3TW81_LEVBR;tr|A0A1W6NEP7|A0A1W6NEP7_LEVBR;tr|A0A378HH28|A0A378HH28_LEVBR;tr|A0A1W6NB99|A0A1W6NB99_LEVBR;tr|A0A0C1Q4I4|A0A0C1Q4I4_LEVBR	A0A0C1Q4I4	Putative ErfK/YbiS/YcfS/YnhG family protein	LbDm2_2372	1		1			2	10	10	10	30.5	30.5	30.5	49.844	0	109.23	1099300000	67	2	2	2	2	1	1	0	0	0	0	0	0	7	3	6	7	5	4	1	1	0	2	0	0	1	0	1	0
tr|A0A0C1M9B2|A0A0C1M9B2_LEVBR;tr|A0A1W6NIV3|A0A1W6NIV3_LEVBR;tr|A0A3B8EPR3|A0A3B8EPR3_LEVBR	tr|A0A0C1M9B2|A0A0C1M9B2_LEVBR;tr|A0A1W6NIV3|A0A1W6NIV3_LEVBR	A0A0C1M9B2	Putative lipoprotein	CNR29_11815 LbDm2_1601 UCCLBBS449_2176			1	1	1	3	14	14	2	47	47	9.9	33.103	0	254.21	2886900000	175	1	1	1	1	1	1	1	0	1	0	0	2	4	2	2	2	1	3	7	6	4	6	6	4	9	11	9	10
tr|A0A0C1M2C5|A0A0C1M2C5_LEVBR;tr|A0A5B7Y213|A0A5B7Y213_LEVBR;tr|A0A1W6NIL7|A0A1W6NIL7_LEVBR	tr|A0A0C1M2C5|A0A0C1M2C5_LEVBR;tr|A0A5B7Y213|A0A5B7Y213_LEVBR;tr|A0A1W6NIL7|A0A1W6NIL7_LEVBR	A0A0C1M2C5	Putative membrane protein	LbDm2_1517	1				1	2	22	8	1	61.7	27.9	5.5	34.12	0	247.48	5621400000	171	11	11	11	13	12	14	4	5	4	3	3	4	13	11	10	9	9	10	9	11	10	8	9	8	11	14	12	18
tr|A0A7Z6MLH5|A0A7Z6MLH5_LEVBR	tr|A0A7Z6MLH5|A0A7Z6MLH5_LEVBR	A0A7Z6MLH5	Putative xylanase-chitin deacetylase (Xylanase)	CNR30_13525 UCCLB556_2197	1	1	1	1	1	5	20	20	1	67.7	67.7	5	36.908	0	323.31	82345000000	1118	12	11	12	12	11	12	10	11	10	10	13	13	12	15	15	14	13	14	8	10	9	10	10	9	10	9	7	14
tr|A0A7Z6QJB4|A0A7Z6QJB4_LEVBR	tr|A0A7Z6QJB4|A0A7Z6QJB4_LEVBR	A0A7Z6QJB4	Putative Zn-dependent protease (Zn-dependent protease)	CNR30_09715 UCCLB556_1457	1		1			2	8	8	5	50.3	50.3	25.9	20.713	0	70.051	1712600000	65	3	1	2	5	2	3	0	1	1	0	0	1	4	4	4	5	3	5	1	2	1	1	1	2	0	0	0	0
tr|A0A0C1M6I4|A0A0C1M6I4_LEVBR;tr|A0A3B8EVP1|A0A3B8EVP1_LEVBR	tr|A0A0C1M6I4|A0A0C1M6I4_LEVBR;tr|A0A3B8EVP1|A0A3B8EVP1_LEVBR	A0A0C1M6I4	Pyruvate dehydrogenase E1 component subunit alpha	pdhA AZI09_05230 AZI11_07615 CCS05_07575 CNR29_08040 CNR30_09140 LbDm2_2552 NCTC13386_01043 UCCLB556_1342 UCCLBBS449_1083	1	1	1		1	4	19	19	19	59.3	59.3	59.3	41.195	0	173.89	2431000000	151	4	6	3	7	2	2	1	2	3	1	3	5	12	14	17	12	5	10	0	0	0	0	0	0	2	4	1	3
tr|A0A1W6N9F0|A0A1W6N9F0_LEVBR;tr|A0A0C1QAB3|A0A0C1QAB3_LEVBR;tr|A0A5B7XZF9|A0A5B7XZF9_LEVBR;tr|A0A378HFA3|A0A378HFA3_LEVBR;tr|A0A1W6NGP7|A0A1W6NGP7_LEVBR	tr|A0A1W6N9F0|A0A1W6N9F0_LEVBR;tr|A0A0C1QAB3|A0A0C1QAB3_LEVBR;tr|A0A5B7XZF9|A0A5B7XZF9_LEVBR;tr|A0A378HFA3|A0A378HFA3_LEVBR;tr|A0A1W6NGP7|A0A1W6NGP7_LEVBR	A0A1W6N9F0	Pyruvate kinase	AZI09_05910 CCS05_06905	1	1	1		1	4	28	28	4	65.8	65.8	9.2	62.567	0	323.31	4488500000	237	18	17	12	8	3	5	4	5	5	5	6	7	15	17	18	9	2	0	2	1	2	1	1	0	2	1	1	4
tr|A0A0C1PPN7|A0A0C1PPN7_LEVBR;tr|A0A1W6N905|A0A1W6N905_LEVBR;tr|A0A378HJU3|A0A378HJU3_LEVBR;tr|A0A3B8ERM3|A0A3B8ERM3_LEVBR	tr|A0A0C1PPN7|A0A0C1PPN7_LEVBR;tr|A0A1W6N905|A0A1W6N905_LEVBR;tr|A0A378HJU3|A0A378HJU3_LEVBR	A0A0C1PPN7	Ribokinase (RK)	rbsK rbsK_1 AZI11_07670 CCS05_07630 CNR29_08095 CNR30_09195 LbDm2_2564 NCTC13386_01032 UCCLB556_1354 UCCLBBS449_1070					1	1	11	11	11	65.7	65.7	65.7	31.893	0	138.29	973300000	58	4	2	4	0	0	0	0	0	0	0	0	0	1	0	0	0	0	0	0	0	0	0	0	0	7	7	7	5
tr|A0A856KJK1|A0A856KJK1_LEVBR;tr|A0A1W6NK49|A0A1W6NK49_LEVBR;tr|A0A1W6NCD9|A0A1W6NCD9_LEVBR;tr|A0A7Z6MLG2|A0A7Z6MLG2_LEVBR;tr|A0A5B7Y1T5|A0A5B7Y1T5_LEVBR;tr|A0A378HJQ7|A0A378HJQ7_LEVBR;tr|A0A0C1M276|A0A0C1M276_LEVBR;tr|A0A3B8EUF5|A0A3B8EUF5_LEVBR	tr|A0A856KJK1|A0A856KJK1_LEVBR;tr|A0A1W6NK49|A0A1W6NK49_LEVBR;tr|A0A1W6NCD9|A0A1W6NCD9_LEVBR;tr|A0A7Z6MLG2|A0A7Z6MLG2_LEVBR;tr|A0A5B7Y1T5|A0A5B7Y1T5_LEVBR;tr|A0A378HJQ7|A0A378HJQ7_LEVBR;tr|A0A0C1M276|A0A0C1M276_LEVBR;tr|A0A3B8EUF5|A0A3B8EUF5_LEVBR	A0A856KJK1	Ribonucleoside-triphosphate reductase, adenosylcobalamin-dependent	UCCLB556_1787	1					1	10	10	10	16.2	16.2	16.2	82.997	0	61.939	201100000	29	2	2	2	7	4	3	0	0	0	0	0	0	3	2	3	1	0	0	0	0	0	0	0	0	0	0	0	0
tr|A0A1X0XJU5|A0A1X0XJU5_LEVBR;tr|A0A0C1M141|A0A0C1M141_LEVBR;tr|A0A3B8EF52|A0A3B8EF52_LEVBR	tr|A0A1X0XJU5|A0A1X0XJU5_LEVBR;tr|A0A0C1M141|A0A0C1M141_LEVBR;tr|A0A3B8EF52|A0A3B8EF52_LEVBR	A0A1X0XJU5	RNA binding protein (RNA-binding protein S1) (Uncharacterized protein yabR)	yugI_2 AZI09_09480 AZI11_02950 CCS05_03065 CNR29_03055 CNR30_04070 NCTC13386_01878 UCCLB556_0508 UCCLBBS449_0587			1			1	4	4	4	33.7	33.7	33.7	19.491	0	41.303	339790000	36	1	2	1	0	0	0	0	0	0	1	2	2	3	2	3	3	2	2	0	0	0	0	0	0	0	0	0	3
tr|A0A1T1C653|A0A1T1C653_LEVBR;tr|A0A378HC16|A0A378HC16_LEVBR;tr|A0A2Z3R8B4|A0A2Z3R8B4_LEVBR;tr|A0A0C1M3I8|A0A0C1M3I8_LEVBR;tr|A0A7Z6QKY0|A0A7Z6QKY0_LEVBR;tr|A0A2A3TV54|A0A2A3TV54_LEVBR	tr|A0A1T1C653|A0A1T1C653_LEVBR;tr|A0A378HC16|A0A378HC16_LEVBR;tr|A0A2Z3R8B4|A0A2Z3R8B4_LEVBR;tr|A0A0C1M3I8|A0A0C1M3I8_LEVBR;tr|A0A7Z6QKY0|A0A7Z6QKY0_LEVBR;tr|A0A2A3TV54|A0A2A3TV54_LEVBR	A0A1T1C653	Serine protease	AZI11_00175	1		1			2	12	12	8	46.6	46.6	31.7	42.452	0	168.5	1349300000	92	8	9	7	10	8	8	0	0	0	0	0	0	4	4	3	3	0	0	1	2	1	0	1	0	1	0	0	5
tr|A0A2A3TV20|A0A2A3TV20_LEVBR;tr|A0A378HC85|A0A378HC85_LEVBR	tr|A0A2A3TV20|A0A2A3TV20_LEVBR;tr|A0A378HC85|A0A378HC85_LEVBR	U2QJY4	Tat pathway signal sequence domain protein	HMPREF0495_02172				1		1	6	6	6	42.4	42.4	42.4	15.651	0	35.298	198210000	19	0	0	0	0	0	0	0	0	0	0	0	0	0	0	0	0	0	0	2	3	3	3	2	2	1	0	0	2
tr|A0A0C1LXH1|A0A0C1LXH1_LEVBR	tr|A0A0C1LXH1|A0A0C1LXH1_LEVBR	A0A0C1LXH1	Translation initiation factor IF-1	infA AZI09_03550 AZI11_09280 CCS05_08840 CNR29_09760 CNR30_10380 D8911_07060 LbDm2_2699 NCTC13386_00729 UCCLB556_1575 UCCLBBS449_1800					1	1	6	6	6	77.8	77.8	77.8	8.2745	0	56.946	851520000	65	2	4	3	1	0	0	2	3	3	0	0	1	0	1	2	2	0	0	0	0	0	0	0	0	3	5	5	3
tr|A0A1X0XPF0|A0A1X0XPF0_LEVBR;tr|A0A1W6NCH4|A0A1W6NCH4_LEVBR;tr|A0A856KGR8|A0A856KGR8_LEVBR;tr|A0A5B7Y0X9|A0A5B7Y0X9_LEVBR;tr|A0A0C1QB38|A0A0C1QB38_LEVBR;tr|A0A3B8EXQ4|A0A3B8EXQ4_LEVBR	tr|A0A1X0XPF0|A0A1X0XPF0_LEVBR;tr|A0A1W6NCH4|A0A1W6NCH4_LEVBR;tr|A0A856KGR8|A0A856KGR8_LEVBR;tr|A0A5B7Y0X9|A0A5B7Y0X9_LEVBR;tr|A0A0C1QB38|A0A0C1QB38_LEVBR	A0A1X0XPF0	Translation initiation factor IF-3	infC AZI11_05415 CCS05_05455 CNR29_05475 CNR30_06755	1	1	1		1	4	6	6	6	51.7	51.7	51.7	19.618	0	123.02	2053600000	110	5	4	5	4	3	2	4	5	4	1	2	3	4	4	3	4	2	1	1	1	0	0	1	0	3	4	4	2
tr|A0A0C1LY44|A0A0C1LY44_LEVBR;tr|A0A2Z3RF00|A0A2Z3RF00_LEVBR;tr|A0A3B8ECX0|A0A3B8ECX0_LEVBR	tr|A0A0C1LY44|A0A0C1LY44_LEVBR;tr|A0A2Z3RF00|A0A2Z3RF00_LEVBR	A0A0C1LY44	Trigger factor (TF) (PPIase)	tig AZI09_05340 AZI11_07495 CNR29_07920 LbDm2_2528 UCCLBBS449_1107	1		1		1	3	21	21	21	73.9	73.9	73.9	48.829	0	216.49	1970800000	157	19	14	19	6	2	3	1	0	1	0	2	3	7	6	9	3	1	1	0	0	0	0	0	0	5	2	2	4
tr|A0A0C1M8Y4|A0A0C1M8Y4_LEVBR	tr|A0A0C1M8Y4|A0A0C1M8Y4_LEVBR	A0A0C1M8Y4	Uncharacterized protein	LbDm2_1441 NCTC13386_00506 UCCLBBS449_2015				1		1	3	3	3	26.3	26.3	26.3	4.7275	0	20.738	2567000000	49	1	2	0	1	2	2	0	1	1	2	1	2	0	1	2	2	1	1	1	3	2	2	3	3	2	1	1	1
tr|A0A0C1PSK3|A0A0C1PSK3_LEVBR;tr|A0A3B8EFH0|A0A3B8EFH0_LEVBR	tr|A0A0C1PSK3|A0A0C1PSK3_LEVBR	A0A0C1PSK3	Uncharacterized protein	AZI11_12670 CCS05_11750 CNR29_13190 CNR30_13620 LbDm2_1899 NCTC13386_02444 UCCLB556_2218 UCCLBBS449_2481	1	1	1	1	1	5	13	13	2	58.7	58.7	10.1	19.126	0	323.31	58091000000	526	6	7	7	7	6	7	6	6	7	6	6	7	6	8	9	8	8	8	5	6	5	5	5	4	9	8	9	7
tr|A0A0C1PSU0|A0A0C1PSU0_LEVBR;tr|A0A7Z6MMM1|A0A7Z6MMM1_LEVBR	tr|A0A0C1PSU0|A0A0C1PSU0_LEVBR	A0A0C1PSU0	Uncharacterized protein	LbDm2_2188			1			1	5	5	5	33.7	33.7	33.7	9.194	0	33.753	419900000	30	1	0	0	2	1	0	0	0	0	0	0	1	2	3	4	3	4	2	1	1	0	2	0	0	0	0	0	0
tr|A0A0C1PT31|A0A0C1PT31_LEVBR;tr|A0A5B7XXF0|A0A5B7XXF0_LEVBR;tr|A0A2A3TUU6|A0A2A3TUU6_LEVBR;tr|A0A1W6NDP0|A0A1W6NDP0_LEVBR;tr|A0A1W6NCC6|A0A1W6NCC6_LEVBR;tr|A0A856KIF3|A0A856KIF3_LEVBR;tr|A0A7Z6MPN2|A0A7Z6MPN2_LEVBR;tr|A0A3B8F4T2|A0A3B8F4T2_LEVBR;tr|A0A3B8ENA7|A0A3B8ENA7_LEVBR	tr|A0A0C1PT31|A0A0C1PT31_LEVBR;tr|A0A5B7XXF0|A0A5B7XXF0_LEVBR;tr|A0A2A3TUU6|A0A2A3TUU6_LEVBR;tr|A0A1W6NDP0|A0A1W6NDP0_LEVBR;tr|A0A1W6NCC6|A0A1W6NCC6_LEVBR	A0A0C1PT31	Uncharacterized protein	LbDm2_2136				1	1	2	37	37	13	56.9	56.9	21.1	75.6	0	323.31	6085900000	239	0	0	0	0	0	0	0	0	0	0	0	0	0	0	0	0	0	0	3	2	2	3	4	2	22	21	17	29
tr|A0A1W6N6J9|A0A1W6N6J9_LEVBR	tr|A0A1W6N6J9|A0A1W6N6J9_LEVBR	A0A1W6N6J9	Uncharacterized protein	AZI09_00300				1		1	6	6	1	40.7	40.7	10	16.584	0	63.326	1441500000	78	0	0	0	0	0	0	0	0	0	0	0	0	0	0	0	0	0	0	5	5	4	3	3	4	0	1	1	2
tr|A0A1W6N6T1|A0A1W6N6T1_LEVBR	tr|A0A1W6N6T1|A0A1W6N6T1_LEVBR	A0A1W6N6T1	Uncharacterized protein	AZI09_00315				1		1	4	4	4	30.9	30.9	30.9	24.55	0	34.552	188860000	15	0	0	0	0	0	0	0	0	0	0	0	0	0	0	0	0	0	0	2	3	3	2	2	2	0	0	0	0
tr|A0A1W6N8K2|A0A1W6N8K2_LEVBR;tr|A0A7Z6MM13|A0A7Z6MM13_LEVBR	tr|A0A1W6N8K2|A0A1W6N8K2_LEVBR;tr|A0A7Z6MM13|A0A7Z6MM13_LEVBR	A0A1W6N8K2	Uncharacterized protein	AZI09_04290			1			1	3	3	3	32.7	32.7	32.7	12.211	0	69.447	834410000	34	0	0	0	0	0	0	1	0	0	0	1	2	3	2	3	3	3	2	0	0	0	0	0	0	0	0	0	0
tr|A0A1W6NI80|A0A1W6NI80_LEVBR;tr|A0A0C1PTR0|A0A0C1PTR0_LEVBR	tr|A0A1W6NI80|A0A1W6NI80_LEVBR;tr|A0A0C1PTR0|A0A0C1PTR0_LEVBR	A0A1W6NI80	Uncharacterized protein	AZI11_10095	1		1	1		3	17	17	1	54.8	54.8	5.5	24.292	0	273.03	8886800000	160	2	2	4	2	1	2	0	0	0	1	1	1	3	2	4	6	2	5	2	2	2	8	12	10	3	0	0	2
tr|A0A2A3TUS7|A0A2A3TUS7_LEVBR;tr|A0A7Z6MPN0|A0A7Z6MPN0_LEVBR;tr|A0A378HLW6|A0A378HLW6_LEVBR	tr|A0A2A3TUS7|A0A2A3TUS7_LEVBR;tr|A0A7Z6MPN0|A0A7Z6MPN0_LEVBR;tr|A0A378HLW6|A0A378HLW6_LEVBR	A0A2A3TUS7	Uncharacterized protein	CNR29_13660			1			1	7	7	7	48.7	48.7	48.7	18.217	0	43.299	947360000	46	0	0	0	0	0	0	1	2	2	1	1	2	5	3	3	5	3	4	0	1	0	0	0	0	0	0	0	0
tr|A0A2A3TWJ8|A0A2A3TWJ8_LEVBR;tr|A0A0C1M1D6|A0A0C1M1D6_LEVBR	tr|A0A2A3TWJ8|A0A2A3TWJ8_LEVBR;tr|A0A0C1M1D6|A0A0C1M1D6_LEVBR	A0A2A3TWJ8	Uncharacterized protein	CCS05_05175 CNR29_05200 CNR30_07035	1		1			2	9	9	9	47.5	47.5	47.5	17.238	0	68.903	1550100000	55	2	2	2	4	3	6	0	0	0	0	0	0	7	5	5	5	2	4	0	0	0	0	0	0	0	0	0	0
tr|A0A2A3U0S5|A0A2A3U0S5_LEVBR;tr|A0A1W6NJ28|A0A1W6NJ28_LEVBR;tr|A0A0C1M9H1|A0A0C1M9H1_LEVBR;tr|A0A5B7Y2D9|A0A5B7Y2D9_LEVBR;tr|A0A378HDP8|A0A378HDP8_LEVBR;tr|A0A2Z3RDG1|A0A2Z3RDG1_LEVBR	tr|A0A2A3U0S5|A0A2A3U0S5_LEVBR;tr|A0A1W6NJ28|A0A1W6NJ28_LEVBR;tr|A0A0C1M9H1|A0A0C1M9H1_LEVBR;tr|A0A5B7Y2D9|A0A5B7Y2D9_LEVBR;tr|A0A378HDP8|A0A378HDP8_LEVBR;tr|A0A2Z3RDG1|A0A2Z3RDG1_LEVBR	A0A2A3U0S5	Uncharacterized protein	CNR29_12220					1	1	9	9	9	47.1	47.1	47.1	30.734	0	70.856	328360000	33	0	0	0	0	0	0	0	0	0	0	0	0	0	0	0	0	0	0	0	0	0	0	0	0	2	1	2	6
tr|A0A2A3U0V4|A0A2A3U0V4_LEVBR;tr|A0A7Z6MKU6|A0A7Z6MKU6_LEVBR	tr|A0A2A3U0V4|A0A2A3U0V4_LEVBR;tr|A0A7Z6MKU6|A0A7Z6MKU6_LEVBR	A0A2A3U0V4	Uncharacterized protein	CNR29_12035	1	1	1	1		4	23	23	2	79.9	79.9	5.7	40.29	0	293.02	7481300000	366	8	4	8	6	4	6	11	8	8	9	10	12	12	8	11	12	13	10	15	17	13	14	12	11	0	0	0	2
tr|A0A2Z3R7E4|A0A2Z3R7E4_LEVBR;tr|A0A1W6NAZ3|A0A1W6NAZ3_LEVBR	tr|A0A2Z3R7E4|A0A2Z3R7E4_LEVBR;tr|A0A1W6NAZ3|A0A1W6NAZ3_LEVBR	A0A2Z3R7E4	Uncharacterized protein	CCS05_04080 NCTC13386_01667				1		1	9	9	9	38.5	38.5	38.5	30.247	0	63.181	1597500000	58	0	0	0	0	0	0	0	0	0	0	0	0	0	0	0	0	0	0	8	9	7	6	7	6	0	0	0	0
tr|A0A2Z3R8J5|A0A2Z3R8J5_LEVBR;tr|A0A2A3TY36|A0A2A3TY36_LEVBR;tr|A0A0C1Q1U7|A0A0C1Q1U7_LEVBR;tr|A0A378HFY1|A0A378HFY1_LEVBR;tr|A0A1W6NGZ5|A0A1W6NGZ5_LEVBR;tr|A0A1W6N908|A0A1W6N908_LEVBR	tr|A0A2Z3R8J5|A0A2Z3R8J5_LEVBR;tr|A0A2A3TY36|A0A2A3TY36_LEVBR;tr|A0A0C1Q1U7|A0A0C1Q1U7_LEVBR;tr|A0A378HFY1|A0A378HFY1_LEVBR;tr|A0A1W6NGZ5|A0A1W6NGZ5_LEVBR;tr|A0A1W6N908|A0A1W6N908_LEVBR	A0A2Z3R8J5	Uncharacterized protein	CCS05_07430	1	1	1	1	1	5	10	10	10	44.6	44.6	44.6	26.729	0	201.86	9774700000	196	2	6	6	6	5	5	3	3	3	3	2	3	6	8	8	9	7	7	3	2	0	3	3	2	3	5	5	4
tr|A0A2Z3RA58|A0A2Z3RA58_LEVBR;tr|A0A856KJV3|A0A856KJV3_LEVBR;tr|A0A378HDB6|A0A378HDB6_LEVBR	tr|A0A2Z3RA58|A0A2Z3RA58_LEVBR;tr|A0A856KJV3|A0A856KJV3_LEVBR;tr|A0A378HDB6|A0A378HDB6_LEVBR	A0A2Z3RA58	Uncharacterized protein	CCS05_10490				1		1	25	13	2	67.8	29.6	5.2	25.028	0	226.83	164000000000	447	3	4	4	6	5	5	0	1	1	3	4	4	4	5	5	5	4	6	14	17	14	20	19	18	5	7	6	7
tr|A0A2Z3RAY3|A0A2Z3RAY3_LEVBR;tr|A0A2A3TWD5|A0A2A3TWD5_LEVBR;tr|A0A0C1Q4S9|A0A0C1Q4S9_LEVBR	tr|A0A2Z3RAY3|A0A2Z3RAY3_LEVBR;tr|A0A2A3TWD5|A0A2A3TWD5_LEVBR;tr|A0A0C1Q4S9|A0A0C1Q4S9_LEVBR	A0A2Z3RAY3	Uncharacterized protein	CCS05_05135 CNR30_07075			1			1	7	7	7	70.7	70.7	70.7	14.114	0	77.168	525360000	52	1	0	1	7	3	7	0	0	0	0	0	0	3	3	3	5	4	4	0	0	0	0	0	0	0	0	0	0
tr|A0A2Z3RCR9|A0A2Z3RCR9_LEVBR;tr|A0A378HK95|A0A378HK95_LEVBR	tr|A0A2Z3RCR9|A0A2Z3RCR9_LEVBR;tr|A0A378HK95|A0A378HK95_LEVBR	A0A2Z3RCR9	Uncharacterized protein	CCS05_01420				1		1	11	11	11	28.1	28.1	28.1	47.535	0	103.32	933340000	43	0	0	0	0	0	0	0	0	0	0	0	0	0	0	0	0	0	0	8	9	5	5	6	5	0	0	0	0
tr|A0A2Z3REC8|A0A2Z3REC8_LEVBR	tr|A0A2Z3REC8|A0A2Z3REC8_LEVBR	A0A2Z3REC8	Uncharacterized protein	CCS05_12590		1				1	6	6	6	47.6	47.6	47.6	16.175	0	69.253	2922200000	95	0	0	0	0	0	0	4	5	5	6	5	6	0	0	0	0	0	0	0	0	0	0	0	0	6	4	4	1
tr|A0A378HDI2|A0A378HDI2_LEVBR;tr|A0A2Z3RDJ0|A0A2Z3RDJ0_LEVBR;tr|A0A1W6NJA5|A0A1W6NJA5_LEVBR;tr|A0A0C1M2X2|A0A0C1M2X2_LEVBR;tr|A0A5B7Y2N1|A0A5B7Y2N1_LEVBR;tr|A0A1W6N6W4|A0A1W6N6W4_LEVBR;tr|A0A2A3TX64|A0A2A3TX64_LEVBR;tr|A0A7Z6MKE9|A0A7Z6MKE9_LEVBR	tr|A0A378HDI2|A0A378HDI2_LEVBR;tr|A0A2Z3RDJ0|A0A2Z3RDJ0_LEVBR;tr|A0A1W6NJA5|A0A1W6NJA5_LEVBR;tr|A0A0C1M2X2|A0A0C1M2X2_LEVBR;tr|A0A5B7Y2N1|A0A5B7Y2N1_LEVBR;tr|A0A1W6N6W4|A0A1W6N6W4_LEVBR;tr|A0A2A3TX64|A0A2A3TX64_LEVBR	A0A378HDI2	Uncharacterized protein	NCTC13386_00214					1	1	9	9	9	61.1	61.1	61.1	17.803	0	323.31	3193800000	95	0	0	0	0	0	0	0	0	0	0	0	0	0	0	0	0	0	0	0	0	0	0	0	0	6	5	5	5
tr|A0A378HHX5|A0A378HHX5_LEVBR;tr|A0A1W6NBQ9|A0A1W6NBQ9_LEVBR;tr|A0A2Z3R5W9|A0A2Z3R5W9_LEVBR;tr|A0A3B8ESN3|A0A3B8ESN3_LEVBR	tr|A0A378HHX5|A0A378HHX5_LEVBR;tr|A0A1W6NBQ9|A0A1W6NBQ9_LEVBR;tr|A0A2Z3R5W9|A0A2Z3R5W9_LEVBR	A0A378HHX5	Uncharacterized protein	NCTC13386_02194				1		1	27	4	2	62.8	10.8	6.8	26.135	0	25.228	19371000000	48	9	9	9	10	10	12	7	7	9	8	6	8	12	11	11	11	9	11	15	17	15	17	16	14	14	15	14	9
tr|A0A378HI03|A0A378HI03_LEVBR	tr|A0A378HI03|A0A378HI03_LEVBR	A0A378HI03	Uncharacterized protein	NCTC13386_02209				1		1	17	17	2	59.5	59.5	3.9	36.431	0	125.88	1676000000	102	0	0	0	2	0	2	0	0	0	0	0	0	0	0	0	0	0	0	13	14	11	11	11	11	2	0	0	0
tr|A0A3B8EQE4|A0A3B8EQE4_LEVBR	tr|A0A3B8EQE4|A0A3B8EQE4_LEVBR	A0A3B8EQE4	Uncharacterized protein	D8911_06070			1			1	6	4	2	14.1	10	5.5	24.22	0	39.029	6839100000	74	1	2	1	2	2	1	0	0	0	0	1	2	4	3	5	5	3	5	1	1	1	2	3	3	1	0	1	0
tr|A0A5B7XYQ3|A0A5B7XYQ3_LEVBR;tr|A0A2Z3RE02|A0A2Z3RE02_LEVBR	tr|A0A5B7XYQ3|A0A5B7XYQ3_LEVBR;tr|A0A2Z3RE02|A0A2Z3RE02_LEVBR	A0A5B7XYQ3	Uncharacterized protein	UCCLBBS449_0971			1			1	4	4	4	16.7	16.7	16.7	32.542	0	44.854	168990000	20	0	0	0	0	0	0	0	0	0	0	0	0	3	2	3	2	1	2	0	0	0	0	0	0	0	0	0	0
tr|A0A5B7Y305|A0A5B7Y305_LEVBR;tr|A0A1W6NJ85|A0A1W6NJ85_LEVBR	tr|A0A5B7Y305|A0A5B7Y305_LEVBR;tr|A0A1W6NJ85|A0A1W6NJ85_LEVBR	A0A5B7Y305	Uncharacterized protein	UCCLBBS449_2312			1	1	1	3	8	8	1	42.2	42.2	13.3	18.363	0	85.745	2962500000	96	1	0	0	2	2	1	1	0	1	1	2	1	2	3	2	3	2	2	3	4	3	3	3	1	5	4	4	5
tr|A0A5B7Y4W3|A0A5B7Y4W3_LEVBR;tr|A0A378HES0|A0A378HES0_LEVBR;tr|A0A1W6NJA4|A0A1W6NJA4_LEVBR;tr|A0A0C1M2R7|A0A0C1M2R7_LEVBR	tr|A0A5B7Y4W3|A0A5B7Y4W3_LEVBR;tr|A0A378HES0|A0A378HES0_LEVBR;tr|A0A1W6NJA4|A0A1W6NJA4_LEVBR;tr|A0A0C1M2R7|A0A0C1M2R7_LEVBR	A0A5B7Y4W3	Uncharacterized protein	UCCLBBS449_2261					1	1	9	9	9	35.1	35.1	35.1	31.124	0	64.582	425370000	36	0	0	0	0	0	0	1	0	0	0	0	0	0	0	0	0	0	0	0	0	0	0	0	0	4	7	6	4
tr|A0A7Z6MKY8|A0A7Z6MKY8_LEVBR;tr|A0A0D0FI87|A0A0D0FI87_LEVBR;tr|A0A0C1PRF3|A0A0C1PRF3_LEVBR;tr|A0A2A3U1S4|A0A2A3U1S4_LEVBR;tr|A0A3B8EPV5|A0A3B8EPV5_LEVBR	tr|A0A7Z6MKY8|A0A7Z6MKY8_LEVBR;tr|A0A0D0FI87|A0A0D0FI87_LEVBR;tr|A0A0C1PRF3|A0A0C1PRF3_LEVBR;tr|A0A2A3U1S4|A0A2A3U1S4_LEVBR	A0A7Z6MKY8	Uncharacterized protein	CNR30_12035	1	1	1	1	1	5	25	25	10	75.7	75.7	28.4	23.482	0	323.31	359000000000	1631	9	12	12	14	14	14	1	2	2	9	10	10	10	13	13	12	10	13	8	8	6	7	6	6	14	19	17	13
tr|A0A7Z6MLW8|A0A7Z6MLW8_LEVBR;tr|A0A5B7Y116|A0A5B7Y116_LEVBR;tr|A0A3B8EVB0|A0A3B8EVB0_LEVBR;tr|A0A1W6NFC3|A0A1W6NFC3_LEVBR;tr|A0A1W6N8N7|A0A1W6N8N7_LEVBR	tr|A0A7Z6MLW8|A0A7Z6MLW8_LEVBR;tr|A0A5B7Y116|A0A5B7Y116_LEVBR;tr|A0A3B8EVB0|A0A3B8EVB0_LEVBR	A0A7Z6MLW8	Uncharacterized protein	CNR30_08440			1			1	6	6	6	57.3	57.3	57.3	14.387	0	54.619	246750000	22	0	0	0	0	0	0	0	0	0	0	0	1	5	3	3	4	3	1	0	0	0	0	0	0	0	0	0	0
tr|A0A7Z6MM31|A0A7Z6MM31_LEVBR	tr|A0A7Z6MM31|A0A7Z6MM31_LEVBR	A0A7Z6MM31	Uncharacterized protein	CNR30_08935 UCCLB556_1302	1	1	1	1		4	10	10	2	48.3	48.3	12.4	16.236	0	114.52	4668000000	183	1	2	2	4	4	5	3	5	3	5	4	4	8	5	5	7	5	4	3	3	2	2	2	2	1	1	1	3
tr|A0A7Z6MN88|A0A7Z6MN88_LEVBR;tr|A0A1W6N8E2|A0A1W6N8E2_LEVBR	tr|A0A7Z6MN88|A0A7Z6MN88_LEVBR;tr|A0A1W6N8E2|A0A1W6N8E2_LEVBR	A0A7Z6MN88	Uncharacterized protein	CNR30_08650		1	1			2	5	5	5	22	22	22	14.898	0	35.756	3925500000	71	0	0	0	0	0	0	3	1	1	4	2	4	5	3	3	5	4	5	0	0	0	0	0	0	0	0	0	0
tr|A0A7Z6MR87|A0A7Z6MR87_LEVBR;tr|A0A2Z3R5D0|A0A2Z3R5D0_LEVBR;tr|A0A378HE44|A0A378HE44_LEVBR	tr|A0A7Z6MR87|A0A7Z6MR87_LEVBR;tr|A0A2Z3R5D0|A0A2Z3R5D0_LEVBR;tr|A0A378HE44|A0A378HE44_LEVBR	A0A7Z6MR87	Uncharacterized protein	CNR30_00310			1			1	4	4	4	35.3	35.3	35.3	17.352	0	24.279	222760000	17	0	0	0	2	1	2	0	0	0	0	0	0	3	2	2	2	1	2	0	0	0	0	0	0	0	0	0	0
tr|A0A7Z6QIM1|A0A7Z6QIM1_LEVBR;tr|A0A2A3U1G2|A0A2A3U1G2_LEVBR;tr|A0A1W6NJW0|A0A1W6NJW0_LEVBR;tr|A0A0C1Q782|A0A0C1Q782_LEVBR;tr|A0A5B7Y2Z0|A0A5B7Y2Z0_LEVBR;tr|A0A1W6NC54|A0A1W6NC54_LEVBR	tr|A0A7Z6QIM1|A0A7Z6QIM1_LEVBR;tr|A0A2A3U1G2|A0A2A3U1G2_LEVBR;tr|A0A1W6NJW0|A0A1W6NJW0_LEVBR;tr|A0A0C1Q782|A0A0C1Q782_LEVBR;tr|A0A5B7Y2Z0|A0A5B7Y2Z0_LEVBR;tr|A0A1W6NC54|A0A1W6NC54_LEVBR	A0A7Z6QIM1	Uncharacterized protein	CNR30_13505 UCCLB556_2193			1			1	9	9	9	47.5	47.5	47.5	32.649	0	71.914	579350000	50	0	0	0	5	1	1	0	0	0	0	1	3	6	4	5	4	4	3	0	0	0	0	0	0	0	0	0	3
tr|A0A7Z6QJH9|A0A7Z6QJH9_LEVBR;tr|A0A7Z6MPT8|A0A7Z6MPT8_LEVBR;tr|A0A0C1PQP7|A0A0C1PQP7_LEVBR	tr|A0A7Z6QJH9|A0A7Z6QJH9_LEVBR	A0A7Z6QJH9	Uncharacterized protein	CNR30_08160		1	1			2	11	11	11	64.4	64.4	64.4	23.737	0	323.31	52961000000	408	0	0	0	0	0	0	10	11	11	7	11	11	10	9	10	10	9	9	0	0	0	0	0	0	0	0	0	0
tr|A0A7Z6QK90|A0A7Z6QK90_LEVBR	tr|A0A7Z6QK90|A0A7Z6QK90_LEVBR	A0A7Z6QK90	Uncharacterized protein	CNR30_03720	1	1	1	1	1	5	10	10	1	61.4	61.4	4.6	17.191	0	323.31	62799000000	460	4	3	5	7	7	7	7	6	7	6	6	6	6	6	6	6	7	7	4	3	4	4	4	4	6	6	4	5
tr|A0A856KJD2|A0A856KJD2_LEVBR;tr|A0A7Z6QIL5|A0A7Z6QIL5_LEVBR;tr|A0A2Z3RGA3|A0A2Z3RGA3_LEVBR;tr|A0A2A3U156|A0A2A3U156_LEVBR;tr|A0A1W6N6U8|A0A1W6N6U8_LEVBR	tr|A0A856KJD2|A0A856KJD2_LEVBR;tr|A0A7Z6QIL5|A0A7Z6QIL5_LEVBR;tr|A0A2Z3RGA3|A0A2Z3RGA3_LEVBR;tr|A0A2A3U156|A0A2A3U156_LEVBR;tr|A0A1W6N6U8|A0A1W6N6U8_LEVBR	A0A856KJD2	Uncharacterized protein	UCCLB556_2106			1			1	7	2	1	41	12	7.2	18.34	0	27.751	450490000	31	1	0	0	2	2	1	1	0	1	2	2	2	3	5	4	5	3	4	4	5	4	4	4	2	2	2	2	3
tr|A0A856KD70|A0A856KD70_LEVBR;tr|A0A7Z6MP44|A0A7Z6MP44_LEVBR	tr|A0A856KD70|A0A856KD70_LEVBR;tr|A0A7Z6MP44|A0A7Z6MP44_LEVBR	A0A378HPP8	Uncharacterized protein yvpB	NCTC13386_02238			1	1		2	15	15	1	47.9	47.9	4.1	31.849	0	155.95	3284900000	155	0	0	0	6	2	2	0	1	1	3	6	5	5	6	11	11	10	9	6	7	4	4	5	4	0	0	0	4
tr|A0A0C1PVD6|A0A0C1PVD6_LEVBR;tr|A0A0D0GUQ3|A0A0D0GUQ3_LEVBR;tr|A0A3B8ERK4|A0A3B8ERK4_LEVBR	tr|A0A0C1PVD6|A0A0C1PVD6_LEVBR;tr|A0A0D0GUQ3|A0A0D0GUQ3_LEVBR;tr|A0A3B8ERK4|A0A3B8ERK4_LEVBR	A0A0C1PVD6	Uridylate kinase (UK) (Uridine monophosphate kinase) (UMP kinase) (UMPK)	pyrH LbDm2_0034		1				1	7	7	7	31.2	31.2	31.2	25.877	0	49.113	617910000	44	3	3	3	0	0	0	2	5	4	3	3	5	1	0	0	0	0	0	1	1	0	0	1	0	0	0	0	0
tr|A0A1W6N8N0|A0A1W6N8N0_LEVBR;tr|A0A378HH90|A0A378HH90_LEVBR;tr|A0A2Z3R9Q5|A0A2Z3R9Q5_LEVBR;tr|A0A0C1M3J7|A0A0C1M3J7_LEVBR;tr|A0A3B8EF94|A0A3B8EF94_LEVBR	tr|A0A1W6N8N0|A0A1W6N8N0_LEVBR;tr|A0A378HH90|A0A378HH90_LEVBR;tr|A0A2Z3R9Q5|A0A2Z3R9Q5_LEVBR;tr|A0A0C1M3J7|A0A0C1M3J7_LEVBR	A0A1W6N8N0	Zn-dependent protease	AZI09_04615				1		1	7	5	2	42.9	29.1	14.8	20.488	0	31.017	928080000	37	1	0	1	2	0	0	0	0	0	0	0	0	1	1	1	1	0	1	5	7	5	5	5	5	0	0	0	0
tr|A0A856KI39|A0A856KI39_LEVBR;tr|A0A7Z6MRE8|A0A7Z6MRE8_LEVBR;tr|A0A1W6NC90|A0A1W6NC90_LEVBR;tr|A0A378HF39|A0A378HF39_LEVBR	tr|A0A856KI39|A0A856KI39_LEVBR;tr|A0A7Z6MRE8|A0A7Z6MRE8_LEVBR;tr|A0A1W6NC90|A0A1W6NC90_LEVBR;tr|A0A378HF39|A0A378HF39_LEVBR	A0A856KI39	Zn-Dependent Protease	UCCLB556_0025			1			1	8	8	8	34.5	34.5	34.5	36.901	0	54.133	237080000	20	0	1	1	1	0	0	0	0	0	0	0	0	6	1	3	3	2	2	0	0	0	0	0	0	0	0	0	0
[truncated: 122 more columns]

## Sheet: 2. SLAPs quants
Accessions	Protein names	Gene names	Reproducibly Present in A4	Reproducibly Present in PA6	Reproducibly Present in A7	Reproducibly Present in M4	Reproducibly Present in TS	n. of strains	(-Log Student's T-test p value A4-TS)	FOLD A4_TS	(-Log Student's T-test p value PA6-TS)	FOLD PA6_TS	(-Log Student's T-test p value A7-TS)	FOLD A7_TS	(-Log Student's T-test p value M4-TS)	FOLD M4_TS	Peptides	Razor + unique peptides	Unique peptides	Sequence coverage [%]	Unique + razor sequence coverage [%]	Unique sequence coverage [%]	Mol. weight [kDa]	Intensity	MS/MS count	LFQ intensity A4_I_1	LFQ intensity A4_I_2	LFQ intensity A4_I_3	LFQ intensity A4_II_1	LFQ intensity A4_II_2	LFQ intensity A4_II_3	LFQ intensity PA6_I_1	LFQ intensity PA6_I_2	LFQ intensity PA6_I_3	LFQ intensity PA6_II_1	LFQ intensity PA6_II_2	LFQ intensity PA6_II_3	LFQ intensity A7_I_1	LFQ intensity A7_I_2	LFQ intensity A7_I_3	LFQ intensity A7_II_1	LFQ intensity A7_II_2	LFQ intensity A7_II_3	LFQ intensity M4_I_1	LFQ intensity M4_I_2	LFQ intensity M4_I_3	LFQ intensity M4_II_1	LFQ intensity M4_II_2	LFQ intensity M4_II_3
A0A1W6NKA8	1,4-beta-N-acetylmuramidase	AZI11_10815	1	1	1	1	1	5							4.0743	1.82636	24	23	1	72.9	71	3.8	34.202	61929000000	1058	30.28	30.3403	30.2311	31.389	31.182	31.2789	32.2435	32.1888	32.1589	31.9005	32.4238	32.3043	31.8691	31.6456	31.6771	32.6122	32.4998	32.346	33.5911	33.6472	33.5875	33.4193	33.356	33.4463
A0A1X0XU92	2,3-bisphosphoglycerate-dependent phosphoglycerate mutase (BPG-dependent PGAM) (PGAM) (Phosphoglyceromutase) (dPGM) (EC 5.4.2.11)	gpmA gpmA_1 AZI09_01675 CCS05_10685 CNR29_11795 CNR30_12265 NCTC13386_00349 UCCLBBS449_2172	1	1	1	1	1	5			2.44796	2.44811	2.1311	-2.88456			12	12	1	71.3	71.3	5.2	26.136	6034100000	209	29.6613	29.353	29.598	26.5726	25.6859	26.1886	31.3632	31.362	31.3486	28.2072	29.3395	29.2359	26.3785	26.541	26.582	24.299	22.2839	22.776	27.1201	27.2365	27.2041	27.5828	27.3677	27.3001
A0A0C1PL67	30S ribosomal protein S10	rpsJ AZI09_03440 D8911_06945 LbDm2_2721 NCTC13386_00707 UCCLB556_1597 UCCLBBS449_1822	1	1	1	1	1	5							1.79066	-2.30371	12	12	12	72.5	72.5	72.5	11.692	6724400000	190	28.92	29.2513	28.738	26.932	26.7868	26.8689	29.6607	30.0598	30.1131	30.0405	29.8111	30.1817	28.3303	28.4803	28.5145	28.4942	27.826	28.0703	28.1538	27.5164	24.5299	24.8417	28.2194	27.7068
A0A0C1Q0J6	30S ribosomal protein S11	rpsK AZI09_03565 AZI11_09265 CCS05_08825 CNR29_09745 CNR30_10365 LbDm2_2697 NCTC13386_00731 UCCLB556_1573 UCCLBBS449_1798		1	1	1	1	4			2.89858	1.53439	2.83989	-1.67032			5	5	5	32.6	32.6	32.6	13.649	6431400000	197	28.9896	29.3454	24.299	22.4005	23.6484	21.8136	31.2756	31.2249	31.2159	29.5306	29.8966	29.747	26.8186	26.604	26.5976	28.6291	26.7048	28.3083	28.4778	28.4395	28.3242	28.8556	28.6386	28.3501
A0A0C1M5F8	30S ribosomal protein S13	rpsM AZI09_03560 AZI11_09270 CCS05_08830 CNR29_09750 CNR30_10370 LbDm2_2698 NCTC13386_00730 UCCLB556_1574 UCCLBBS449_1799	1	1	1	1	1	5							4.96006	-1.94093	13	13	6	60.3	60.3	20.7	13.616	11999000000	202	30.4554	30.8871	30.6177	29.6318	29.2524	29.2208	29.9173	29.6316	29.1223	29.9708	29.5192	29.3301	28.6015	28.6961	28.5801	28.6463	28.5448	28.5927	28.1733	28.2588	28.1863	27.8398	27.9444	27.5946
A0A0C1PL63	30S ribosomal protein S19	rpsS AZI09_03465 AZI11_09370 CCS05_08930 CNR29_09850 CNR30_10470 LbDm2_2716 NCTC13386_00712 UCCLB556_1592 UCCLBBS449_1817	1	1	1	1	1	5					5.60915	-2.54415			10	10	10	59.3	59.3	59.3	10.363	25054000000	349	31.1567	31.3122	31.1587	29.2535	28.9627	28.8471	32.4089	32.4933	32.3685	31.3665	31.6277	31.5651	29.0348	28.8946	29.0059	27.9872	28.2781	28.2598	30.1396	30.0761	30.0404	29.7703	29.778	29.7059
A0A0C1LY48	30S ribosomal protein S20	rpsT AZI09_05315 AZI11_07520 CCS05_07490 CNR29_07945 CNR30_09055 LbDm2_2533 NCTC13386_01060 UCCLB556_1325 UCCLBBS449_1102	1	1	1		1	4					1.76967	-1.96495			3	3	3	26.2	26.2	26.2	9.1905	2314900000	76	26.706	28.0851	28.0104	27.3785	26.8508	23.7012	27.6964	27.8775	28.0814	28.2466	27.9131	28.1564	23.1088	26.7243	26.7501	26.9111	26.9174	26.976	24.3493	25.4747	26.3054	24.0476	25.3618	26.3588
A0A3B8ERW9	30S ribosomal protein S21	rpsU D8911_09395	1	1	1	1	1	5			1.70677	1.77844			2.64417	2.47475	7	7	7	46.8	46.8	46.8	7.5387	9231900000	132	29.9839	30.6556	30.0456	28.2881	27.8967	27.6308	29.209	29.1552	30.2384	30.2182	29.7587	29.2408	28.2506	26.9206	26.87	29.26	23.7984	22.378	30.329	30.3952	30.2793	30.392	30.4827	30.12
A0A0C1LXH3	30S ribosomal protein S5	rpsE AZI11_09305 CCS05_08865 CNR29_09785 CNR30_10405 LbDm2_2704 NCTC13386_00724 UCCLB556_1580 UCCLBBS449_1805	1	1	1	1	1	5							6.1555	-2.02063	18	18	18	87.4	87.4	87.4	17.471	15702000000	478	31.1507	31.442	31.3386	29.5668	29.4041	29.4243	29.8627	30.3827	30.1556	29.9839	29.9413	29.9559	30.031	29.8642	29.9117	29.0516	28.8923	28.8826	28.5975	28.0171	28.1426	27.4593	28.1208	27.5162
A0A7Z6QHX9	30S ribosomal protein S7	rpsG CNR30_10510 UCCLB556_1600	1	1	1	1	1	5							2.41321	-2.26264	15	15	2	72.4	72.4	7.1	18.026	10561000000	282	30.246	30.4016	30.0852	28.7485	23.6826	28.7315	30.0272	30.0712	29.9302	29.5078	29.922	29.8483	29.6702	29.3576	29.4445	28.9856	28.9313	29.1464	27.9407	28.2236	27.792	27.7146	28.0723	24.7486
A0A0C1Q0K6	30S ribosomal protein S8	rpsH AZI09_03510 AZI11_09320 CCS05_08880 CNR29_09800 CNR30_10420 LbDm2_2707 NCTC13386_00721 UCCLB556_1583 UCCLBBS449_1808	1	1	1		1	4					3.02638	-2.37959			8	8	3	59.1	59.1	25	14.785	2460100000	121	28.1648	28.2738	28.3233	26.1808	23.0577	23.1168	27.571	27.3342	27.4777	27.4285	27.1435	27.4883	25.8746	26.5689	26.7779	26.5256	26.8313	23.5494	24.5291	23.9893	25.0551	23.7201	24.1415	25.1649
A0A1W6NAR4	50S ribosomal protein L10	rplJ AZI09_09140 CCS05_03420 CNR30_04405 NCTC13386_01806 UCCLB556_0567	1	1	1	1	1	5			6.794	2.19654					10	10	2	64.3	64.3	11.9	18.03	4161200000	160	29.2382	28.7681	28.6869	27.347	24.1462	27.6	29.4797	28.9277	29.9675	29.6731	29.0428	29.4261	28.9505	28.655	28.6907	28.1081	27.1501	27.7295	28.4964	28.4823	25.3517	22.9858	28.2789	28.2138
A0A3B8EXN5	50S ribosomal protein L11	rplK D8911_12855	1	1	1	1	1	5	2.63288	-1.54997			3.31979	-1.6661	6.36585	-1.54801	12	12	3	83	83	11.3	14.762	9102300000	242	29.4239	29.4406	29.1059	28.3185	27.098	28.3515	30.6286	31.2524	30.0921	30.0698	30.2091	30.6084	28.9863	29.1665	29.2545	28.4025	27.7657	27.4661	28.7532	28.7913	28.7459	28.6097	28.2807	28.5693
A0A0C1PNB2	50S ribosomal protein L13	rplM AZI09_03600 AZI11_09230 CCS05_08790 CNR29_09710 CNR30_10330 LbDm2_2690 NCTC13386_00738 UCCLB556_1567 UCCLBBS449_1790	1	1	1	1	1	5							8.50765	-2.27087	10	10	10	73.5	73.5	73.5	16.213	3768700000	229	28.5382	29.2397	29.0497	27.4722	27.3857	26.7714	28.3741	28.7653	28.7574	26.8969	26.7142	27.1547	28.3373	28.533	28.6212	27.7579	27.2745	26.6253	25.1324	25.5328	25.1104	25.6411	25.7362	25.3814
A0A0D0G6W0	50S ribosomal protein L15	rplO AZI09_03535 AZI11_09295 CCS05_08855 CNR29_09775 CNR30_10395 NCTC13386_00726 UCCLB556_1578 UCCLBBS449_1803	1	1	1	1	1	5					3.48436	-1.55862	4.62395	-2.05076	11	11	1	63.9	63.9	21.5	15.28	11843000000	250	30.5754	30.3887	30.4257	29.5247	29.3372	29.3044	29.646	29.7713	29.8118	29.8428	29.6756	29.9832	29.4684	29.3536	29.4432	28.8011	28.5298	28.8313	28.4283	28.8992	29.0896	28.4762	28.2948	28.2864
A0A2Z3R9E3	50S ribosomal protein L2	rplB CCS05_08935 CNR30_10475 NCTC13386_00711 UCCLB556_1593	1	1	1	1	1	5			4.05661	1.86862					11	11	1	48.9	48.9	2.5	30.635	4807200000	239	27.7867	29.1427	29.0582	27.4036	27.0254	27.5492	29.7149	30.0048	30.1031	28.9814	28.7836	28.6885	27.6311	27.3937	27.4389	27.6623	27.3102	27.4151	28.9302	28.7863	28.9405	28.3939	28.5516	28.6612
A0A0C1M5H4	50S ribosomal protein L23	rplW AZI09_03455 AZI11_09380 CCS05_08940 CNR29_09860 CNR30_10480 LbDm2_2718 NCTC13386_00710 UCCLB556_1594 UCCLBBS449_1819	1	1	1	1	1	5							3.19271	-2.74612	7	7	7	58.9	58.9	58.9	11.051	7158400000	264	29.6024	29.7494	29.8066	28.3316	28.2264	28.1666	29.3247	29.514	29.4016	29.0447	29.0395	28.8069	29.0647	29.0058	28.8547	28.5896	28.3102	28.0934	25.1169	27.4981	25.0931	27.9069	27.5023	27.035
A0A0C1PW84	50S ribosomal protein L27	rpmA AZI09_07140 AZI11_05670 CCS05_05715 CNR29_05740 CNR30_06500 LbDm2_0349 NCTC13386_01403 UCCLB556_0917 UCCLBBS449_1459	1	1	1	1	1	5					2.99814	-4.35258	2.54693	-1.71315	7	7	7	61.6	61.6	61.6	10.553	14516000000	215	30.018	30.6812	30.6147	29.6261	29.3879	29.5929	31.4167	31.4675	31.3967	29.7912	30.4121	29.948	27.4402	28.2112	29.1165	28.1433	24.3985	24.0594	28.8667	28.9304	30.2214	29.6246	29.6239	29.9387
A0A0C1Q0L0	50S ribosomal protein L29	rpmC AZI09_03485 AZI11_09350 CCS05_08910 CNR29_09830 CNR30_10450 LbDm2_2712 NCTC13386_00716 UCCLB556_1588 UCCLBBS449_1813	1	1	1	1	1	5	3.44842	-2.09857			5.91527	-3.1946			6	6	6	62.5	62.5	62.5	7.5807	16792000000	238	29.6466	29.2633	29.6908	29.0054	28.2147	27.95	32.2337	32.7112	32.5782	30.727	31.1335	31.0023	28.3304	28.3173	27.9892	27.6103	27.5765	27.3707	29.8228	29.8592	29.8748	30.0318	30.0803	29.7664
A0A0C1M5G7	50S ribosomal protein L5	rplE AZI09_03505 AZI11_09330 CCS05_08890 CNR29_09810 CNR30_10430 LbDm2_2708 NCTC13386_00720 UCCLB556_1584 UCCLBBS449_1809	1	1	1	1	1	5	1.46828	-1.89287			1.34499	-1.73559	1.62284	-2.07795	11	11	11	71.7	71.7	71.7	20.111	2296600000	134	27.3916	27.4554	27.4998	26.0045	23.7442	24.4123	28.8666	25.2456	29.218	28.0754	28.1065	27.6202	27.3306	27.0765	27.5024	26.2424	23.1088	26.1907	22.8197	26.8336	27.0704	24.9969	26.8667	26.81
A0A0C1MBZ5	50S ribosomal protein L7/L12	rplL AZI09_09135 AZI11_03315 CCS05_03425 CNR29_03415 CNR30_04410 LbDm2_0486 NCTC13386_01805 UCCLB556_0568 UCCLBBS449_0650	1	1	1	1	1	5	4.41991	1.63314							12	12	8	91	91	75.4	12.376	9926600000	296	30.0229	30.5163	30.3193	29.4828	29.2099	29.3407	28.713	28.5225	28.4516	29.7324	29.9843	29.8044	29.8858	29.8151	30.0669	29.3701	29.1495	29.0907	24.8356	27.4139	26.5245	27.3065	27.438	27.182
A0A0C1PUK2	60 kDa chaperonin (GroEL protein) (Protein Cpn60)	groL groEL AZI11_03480 CNR29_03555 CNR30_04550 LbDm2_0514 UCCLB556_0595 UCCLBBS449_0682	1	1	1		1	4					8.16448	-2.60538			33	33	12	70.4	70.4	22.7	57.078	8720500000	352	29.9582	30.2355	30.3865	28.9719	28.4763	28.4366	30.8764	30.9742	31.0735	29.9491	29.7369	29.6762	27.3244	27.0422	27.0549	26.7915	26.6462	26.6783	27.0125	26.3982	25.8363	25.0253	26.3911	23.4482
A0A5B7XXB2	ABC-type oligopeptide transport system periplasmic component	UCCLBBS449_0205			1	1	1	3					4.0732	-2.02997			31	31	1	59	59	3.7	66.578	3189500000	245	24.5959	24.3054	24.079	26.2498	24.4423	23.2179	25.8142	25.1745	26.4123	23.0633	24.4425	25.1556	27.5797	27.6182	27.781	27.3322	27.1778	26.7676	28.8838	29.0671	28.5946	28.8263	28.7837	28.6806
A0A5B7XZ02	ATP synthase subunit alpha (ATP synthase F1 sector subunit alpha) (F-ATPase subunit alpha)	atpA UCCLBBS449_0846	1	1	1		1	4	2.98578	-1.76065			1.34153	-1.91144			16	16	3	33.5	33.5	6.4	55.313	3576300000	142	27.2946	27.0006	26.7104	25.9742	26.9506	26.3111	29.0374	29.2064	29.3402	29.7656	30.0095	29.8233	28.0442	28.0073	28.2051	26.5368	24.6417	23.9016	24.8249	25.1303	24.674	24.0303	24.8491	24.663
A0A3B8EE47	ATP synthase subunit beta (ATP synthase F1 sector subunit beta) (F-ATPase subunit beta)	atpD D8911_11795	1	1	1		1	4					1.22575	-1.99627			14	14	1	40.1	40.1	3.4	51.136	3415800000	173	28.197	28.0434	28.9049	26.7378	26.7083	26.9189	28.741	28.7039	28.6379	29.8545	30.0673	29.9531	26.8287	26.9615	27.1301	25.0818	24.8297	24.0312	26.7187	26.4267	25.2913	25.0426	26.2644	25.0715
A0A7Z6MQ45	Bifunctional metallophosphatase/5'-nucleotidase	CNR30_00315		1	1	1	1	4			1.34516	1.92463	4.83903	4.91871			41	41	2	72.4	72.4	2.7	67.93	200000000000	1967	23.8903	24.7709	22.9877	24.5425	23.827	22.1096	31.1797	30.9445	31.06	33.5165	33.5638	33.5818	35.3105	35.2414	35.2832	35.3957	35.2728	35.3071	30.3182	30.3178	30.1476	30.0938	29.8985	29.9598
A0A5B7XZ35	Big_6 domain-containing protein	UCCLBBS449_0122	1	1	1	1	1	5					3.79817	2.77822	5.24542	4.22032	31	31	2	64.8	64.8	5.6	28.637	328000000000	900	31.584	31.8916	32.0671	33.7	33.3823	33.431	30.2663	29.7715	29.992	31.9634	31.9097	31.8389	34.5025	34.572	34.6401	35.0075	34.9357	35.2673	35.9457	35.9131	35.8719	36.4636	36.6918	36.6918
A0A7Z6MNM2	Cell surface protein	CNR30_04930	1	1	1	1	1	5	1.73121	3.19796			2.1294	3.41875	2.68847	4.19374	16	16	3	53.5	53.5	8.2	25.723	123000000000	447	31.7944	31.8485	31.8789	34.2536	33.9935	34.2282	28.9239	28.3414	28.7091	30.7359	30.6185	30.7712	33.1045	32.8812	32.906	33.3219	33.4192	33.6892	34.2527	34.0883	34.0001	33.83	33.8825	33.9183
A0A7Z6MNN6	Cell surface protein	CNR30_04940 UCCLB556_0670	1		1	1	1	4							1.87028	-1.87353	13	13	3	46.1	46.1	12.1	27.865	2150200000	142	27.1319	27.6952	27.344	26.9436	26.7858	26.8386	24.9451	26.9416	25.4629	25.693	25.6401	24.3037	27.3923	27.7352	27.7506	26.145	23.4876	26.6733	26.5207	26.3008	24.9492	26.5306	26.6377	24.4356
A0A0C1Q5X8	Cold shock protein CspA (Cold-shock DNA-binding protein family) (Cold-shock protein)	AZI09_02255 AZI11_10700 CCS05_10165 CNR29_11160 CNR30_11710 LbDm2_1495 UCCLB556_1825 UCCLBBS449_2073	1		1		1	3					6.42511	-1.76			4	4	4	80.6	80.6	80.6	7.3039	2200600000	99	27.0247	26.616	27.4252	27.5838	27.2241	28.1791	27.4617	25.362	25.8355	25.374	25.8874	26.7353	27.2808	26.4997	26.8315	27.0658	27.0714	27.0207	24.0364	25.0019	26.23	25.8275	26.0126	25.0743
A0A0C1Q7L1	D-alanyl-D-alanine carboxypeptidase	LbDm2_1210				1	1	2							6.44363	2.22229	21	21	21	64.8	64.8	64.8	42.695	15786000000	475	24.6327	24.9021	25.4535	23.0485	23.2924	22.5087	24.5768	25.6473	25.4568	24.3685	24.1682	25.0306	23.9222	23.8194	23.9917	25.0089	24.3094	20.9291	32.6763	32.7628	32.6919	32.74	32.687	32.5862
A0A0C1M466	D-alanyl-D-alanine carboxypeptidase	AZI11_01625 LbDm2_1051	1	1	1	1	1	5			4.35184	-3.71785					29	29	4	64.8	64.8	12.8	26.126	387000000000	1579	34.5104	34.9681	34.7973	36.1966	36.1458	35.992	30.5589	30.7017	30.615	31.5395	30.991	31.1334	34.0089	33.8858	33.9358	33.6777	34.1319	34.2354	34.7232	34.6549	34.8319	35.3887	35.2383	35.4309
A0A378HEA5	D-alanyl-D-alanine carboxypeptidase dacA	dacA_2 NCTC13386_00569	1	1	1	1	1	5	3.82444	2.0473	5.71571	2.24225	6.38508	2.60655	6.68429	2.83747	16	16	1	55.4	55.4	2.6	33.214	4708300000	280	27.5952	27.6289	27.4841	28.8985	28.555	28.82	28.7051	28.302	28.1897	28.2543	28.3544	28.3461	28.9858	28.5551	28.6887	28.6987	28.6222	28.7869	29.2276	28.8779	28.9986	28.8618	28.7259	29.031
A0A0C1QAC7	DNA-binding protein HU	hup AZI09_05980 AZI11_06860 CCS05_06835 CNR29_06895 CNR30_05350 D8911_09590 LbDm2_0120 NCTC13386_01196 UCCLB556_1124 UCCLBBS449_1241	1	1	1	1	1	5					2.39127	-1.63509	4.12549	-2.6377	13	13	13	93.4	93.4	93.4	9.5659	30169000000	613	31.2761	31.2324	31.4745	30.3041	29.8289	30.2637	31.848	31.5926	31.6181	30.6355	30.8321	30.7142	30.7545	30.6883	30.9516	30.3426	29.9982	29.9792	29.3489	29.3763	29.4517	29.4086	29.5247	29.5887
A0A0C1PL48	DNA-directed RNA polymerase subunit alpha (RNAP subunit alpha) (RNA polymerase subunit alpha) (Transcriptase subunit alpha)	rpoA AZI09_03570 AZI11_09260 CCS05_08820 CNR29_09740 CNR30_10360 LbDm2_2696 NCTC13386_00732 UCCLBBS449_1797	1	1			1	3			4.04831	1.69052			2.18138	-1.47405	10	10	2	36.7	36.7	8.9	34.967	1752200000	85	27.2553	27.7936	27.412	25.7125	22.2654	24.0115	28.5617	28.6789	28.7333	28.3398	28.4787	28.2405	25.1915	26.2706	26.5439	23.2744	21.4062	23.1545	25.9502	26.1414	26.0401	24.4419	24.2047	25.2672
A0A7Z6QJP7	DUF669 domain-containing protein	CNR30_07220			1			1					2.94371	1.45582			7	7	1	46.6	46.6	8.3	20.725	454480000	39	24.8545	25.2469	26.4341	25.7195	22.5368	23.9145	25.925	27.034	25.7088	24.5049	24.5954	23.4018	26.738	26.2001	26.314	26.5374	26.303	26.2912	25.7703	25.1448	25.0488	25.8601	25.1893	25.2193
A0A7Z6MPS2	Enolase (2-phospho-D-glycerate hydro-lyase) (2-phosphoglycerate dehydratase)	eno CNR30_04775 UCCLB556_0638	1	1	1	1	1	5	5.52296	-2.45885			2.93529	-2.28619	4.82518	-3.84018	21	21	5	54.9	54.9	12.1	47.675	7017400000	268	27.0886	26.9957	27.2605	27.6055	27.2062	26.5459	31.2946	31.1296	31.2638	29.6306	30.555	30.5519	28.4441	28.1212	28.2811	26.7256	26.2629	25.9035	26.5828	26.1989	23.7111	26.4603	26.0977	25.3637
A0A856KH62	Fucose-binding lectin II	UCCLB556_1864	1	1	1	1	1	5	5.08672	4.76399	1.68749	2.29708	6.6652	5.76355	5.59952	4.28944	32	32	2	70.8	70.8	8.6	36.94	893000000000	3652	35.1069	35.0374	35.0484	36.7175	36.5698	36.6388	31.8841	31.7684	31.7807	34.8851	35.0477	34.9514	36.6655	36.5108	36.5978	37.1547	36.9954	37.192	35.2625	35.4823	35.5086	35.391	35.3653	35.2619
A0A0D0G3E1	Histidine phosphatase family protein (Phosphoglycerate kinase) (Phosphoglycerate mutase family protein)	AZI09_01020 AZI11_11930 CCS05_11340 CNR29_12490 CNR30_12890 UCCLB556_2100 UCCLBBS449_2306	1	1	1	1	1	5					7.50143	2.53619	4.9337	1.4643	26	26	26	72.9	72.9	72.9	29.468	687000000000	3748	34.128	33.9302	33.678	35.8027	35.5812	35.5711	35.0905	34.5891	34.5861	35.5372	34.9901	35.0405	36.5698	36.407	36.4582	36.4689	36.5377	36.5086	35.6676	35.5101	35.5227	35.155	35.2456	35.4178
A0A7Z6QN82	Muramidase	CNR30_04900	1		1	1	1	4	2.85399	3.40416			3.85359	4.28263	4.12733	4.46421	21	21	3	56.2	56.2	3.4	52.259	13582000000	430	28.8339	28.6559	28.8391	30.5431	30.3796	30.1878	26.3006	25.7564	25.0988	29.3573	29.57	29.5076	30.2988	29.8667	29.9193	30.9319	30.7861	30.9075	30.614	30.3492	30.7073	30.6362	30.7629	30.7299
A0A7Z6QND1	N-acetylmuramoyl-L-alanine amidase	CNR30_03335	1	1	1	1	1	5							4.41195	2.12835	31	31	2	51.4	51.4	7.5	68.655	37781000000	919	30.3919	30.4709	30.3962	30.897	30.742	30.9209	31.0498	30.9894	30.9655	31.7694	31.7267	31.6273	30.8447	30.6773	30.7359	30.9077	30.9058	30.8894	32.8289	32.8117	32.8491	32.7145	32.7558	32.7104
A0A7Z6MLA7	N-acetylmuramoyl-L-alanine amidase	CNR30_11455	1	1	1	1	1	5							6.97465	-1.52596	20	20	1	62.9	62.9	8.4	38.916	31841000000	705	30.3466	30.3398	30.3788	31.7179	31.3126	31.459	31.0173	31.2552	31.13	31.11	30.9267	30.9678	31.8637	31.5196	31.5584	31.2903	31.4948	31.6227	29.5868	29.6399	29.1265	29.603	29.6593	29.6677
A0A5B7Y1Q7	Ornithine carbamoyltransferase (OTCase)	UCCLBBS449_2162	1	1	1		1	4	1.53262	1.89435							16	16	16	61.2	61.2	61.2	38.536	3886700000	222	29.4856	29.2846	29.4224	28.9938	28.7824	28.9118	26.6705	25.5209	24.183	28.2904	28.65	28.5797	26.8735	26.8686	27.143	26.2607	23.5345	25.5663	24.3057	24.0351	25.1455	25.2	24.021	24.7688
A0A856KLQ3	Penicillin-binding protein	UCCLB556_1694	1	1	1	1	1	5			1.86441	1.74001			2.05915	1.82691	25	25	2	76.2	76.2	10.3	48.059	6632800000	464	28.7374	28.6888	28.7014	27.2925	26.6898	26.8847	30.0849	29.9025	29.9224	29.1385	29.3283	29.3533	28.2756	28.2516	28.2435	28.5436	28.3747	28.3256	29.8521	29.7968	29.5698	29.6249	29.7945	29.613
A0A2A3TZM2	Peptidase_M10 domain-containing protein	CNR29_11270	1	1	1	1	1	5			7.11708	-3.38055					24	24	5	66.2	66.2	18.5	34.12	35738000000	593	30.1437	30.8151	30.4877	32.1212	31.941	31.7584	27.58	27.4712	27.8085	27.1411	27.628	28.0354	31.4487	31.4062	31.6444	31.3797	31.1174	31.4465	32.2303	32.2584	32.23	31.9217	31.9413	31.8621
A0A7Z6MLB6	Peptide ABC transporter substrate-binding protein	CNR30_10890 UCCLB556_1665	1		1		1	3	4.43475	-3.82329							21	21	3	45.1	45.1	7.9	59.337	2529700000	163	24.7375	25.7315	25.4487	25.7409	25.5639	22.5922	25.4741	25.5766	25.4407	24.5604	25.5059	26.9788	28.6777	28.0052	28.3535	28.3454	27.2192	26.9967	24.6052	24.5271	24.7342	24.9546	23.5833	25.2866
Q93TM6	Phosphocarrier protein HPr	ptsH AZI09_04155 AZI11_08665 CCS05_08310 CNR29_09095 CNR30_09820 LbDm2_0889 NCTC13386_00837 UCCLB556_1465 UCCLBBS449_1681	1		1		1	3	4.97371	-1.61293			5.37063	-2.3717			3	3	3	40.9	40.9	40.9	9.4545	2076600000	71	27.555	27.5582	26.9545	27.7431	27.4565	27.5137	26.0215	24.4861	25.7237	24.3782	25.4453	25.9545	27.0853	27.1319	27.0929	25.8533	26.5502	26.5149	24.3088	22.4741	25.3156	25.388	23.6387	25.5447
A0A0C1PTT3	Protease (Putative periplasmic aspartyl protease)	AZI11_01405 LbDm2_1103	1	1	1		1	4	2.30748	-1.79139	3.08851	-2.33655	2.31341	-1.47578			20	20	1	53.2	53.2	3.9	66.19	1936800000	200	26.1861	25.6035	25.6698	27.4948	27.0472	26.7106	27.0062	25.1615	25.9902	24.9702	26.0582	26.2547	26.5568	26.6016	26.702	27.2091	26.4388	27.0974	24.93	25.8486	24.056	26.6364	26.2458	24.9008
A0A0C1M9B2	Putative lipoprotein	CNR29_11815 LbDm2_1601 UCCLBBS449_2176			1	1	1	3					6.27828	-4.60566	6.50171	-2.03526	14	14	2	47	47	9.9	33.103	2886900000	175	24.2354	24.2154	24.432	23.5357	22.3737	23.0267	25.525	25.4305	26.425	25.2874	25.2601	25.5539	26.4169	25.6747	25.4425	25.7123	23.4652	25.4129	28.3321	28.2563	27.6162	28.058	27.9998	27.2844
A0A7Z6MLH5	Putative xylanase-chitin deacetylase (Xylanase)	CNR30_13525 UCCLB556_2197	1	1	1	1	1	5	2.3451	-1.64288							20	20	1	67.7	67.7	5	36.908	82345000000	1118	30.3029	30.4992	30.571	31.9205	31.6628	31.9019	30.7697	30.8989	30.9702	31.7892	32.0448	31.8502	32.9305	32.6703	32.7761	33.459	33.3001	33.2145	32.0783	32.2681	32.2154	32.5475	32.5293	32.3822
A0A0C1M6I4	Pyruvate dehydrogenase E1 component subunit alpha	pdhA AZI09_05230 AZI11_07615 CCS05_07575 CNR29_08040 CNR30_09140 LbDm2_2552 NCTC13386_01043 UCCLB556_1342 UCCLBBS449_1083	1	1	1		1	4					3.93298	3.52282			19	19	19	59.3	59.3	59.3	41.195	2431000000	151	25.6742	25.7624	25.3138	26.5496	25.3242	25.8731	24.5696	26.6625	26.6618	23.9859	26.5796	26.8009	29.0758	29.3926	29.4952	28.0089	27.5491	27.8398	24.3506	25.5649	24.103	23.7237	24.774	24.8905
A0A1W6N9F0	Pyruvate kinase	AZI09_05910 CCS05_06905	1	1	1		1	4			3.08069	3.12733					28	28	4	65.8	65.8	9.2	62.567	4488500000	237	29.1245	29.3979	29.0145	28.0247	25.846	26.6999	29.5889	29.8359	29.9164	29.0976	29.591	29.106	28.3814	28.4361	28.5535	26.1946	24.6068	23.0749	25.0549	23.5956	25.7909	24.438	25.1838	23.7311
A0A0C1LY44	Trigger factor (TF) (PPIase)	tig AZI09_05340 AZI11_07495 CNR29_07920 LbDm2_2528 UCCLBBS449_1107	1		1		1	3	1.73275	1.99976							21	21	21	73.9	73.9	73.9	48.829	1970800000	157	28.975	28.7086	29.2296	26.8903	25.9839	26.2854	26.2667	25.1048	25.8448	26.6316	25.5162	26.2452	26.5079	26.7613	27.1208	25.711	23.2657	22.2145	24.137	24.8491	24.0761	25.0267	23.1958	23.8155
A0A7Z6QK90	Uncharacterized protein	CNR30_03720	1	1	1	1	1	5			4.67472	2.91736	6.40524	4.1022			10	10	1	61.4	61.4	4.6	17.191	62799000000	460	28.8281	27.4898	27.6142	30.2271	30.0873	30.027	31.8945	31.5867	31.7639	32.9141	32.6547	32.6593	32.8818	33.1766	33.2328	33.7242	33.7358	33.8311	28.485	28.4393	28.2297	28.5594	28.5367	28.4098
A0A2Z3R8J5	Uncharacterized protein	CCS05_07430	1	1	1	1	1	5					9.28332	2.53959			10	10	10	44.6	44.6	44.6	26.729	9774700000	196	25.5377	27.2057	27.1294	28.4943	28.302	28	27.4601	27.6085	27.5428	27.3129	27.2187	26.645	30.8908	30.604	30.9119	30.7429	30.5823	30.6738	27.0985	26.9384	25.922	27.3217	27.2757	26.6264
A0A5B7Y305	Uncharacterized protein	UCCLBBS449_2312			1	1	1	3					1.13358	-2.23392			8	8	1	42.2	42.2	13.3	18.363	2962500000	96	25.6883	24.8815	24.8962	22.3379	24.8834	23.0234	26.0563	24.704	25.5772	24.5615	28.7579	23.4845	27.942	28.0733	28.0855	28.5034	21.5124	28.2971	28.4705	28.3984	29.2887	28.3016	28.2971	26.2519
A0A7Z6MKY8	Uncharacterized protein	CNR30_12035	1	1	1	1	1	5	3.26786	2.27063	2.33815	-4.43841			2.2352	1.48523	25	25	10	75.7	75.7	28.4	23.482	359000000000	1631	35.1043	34.9939	34.9745	36.0246	36.5208	36.141	25.144	27.0965	26.9382	31.7303	31.6032	30.9928	33.8084	33.713	33.7857	33.8838	33.3327	32.9395	34.5421	34.5707	34.0043	35.3895	35.3862	35.1539
A0A0C1PSK3	Uncharacterized protein	AZI11_12670 CCS05_11750 CNR29_13190 CNR30_13620 LbDm2_1899 NCTC13386_02444 UCCLB556_2218 UCCLBBS449_2481	1	1	1	1	1	5							5.18794	-1.6608	13	13	2	58.7	58.7	10.1	19.126	58091000000	526	31.0007	31.0897	31.0807	31.7544	32.0013	31.753	30.8088	30.333	30.5916	31.4276	31.5729	31.564	33.0994	32.5605	32.6746	33.1132	32.9114	32.8775	29.8806	30.025	29.947	29.7219	29.7862	29.5697
A0A0C1PT31	Uncharacterized protein	LbDm2_2136				1	1	2							5.7305	-3.4872	37	37	13	56.9	56.9	21.1	75.6	6085900000	239	24.6278	24.7211	23.2553	22.6172	23.424	23.4017	25.384	25.2897	24.7553	24.9551	24.7407	24.1732	21.9915	24.4816	24.5981	21.9034	22.5452	24.0357	27.3276	27.8383	27.7224	27.0747	27.3612	27.8799
[truncated: 6 more columns]

## Sheet: 3. Cluster
Accessions	Protein names	Subcellular location [CC]	Signal peptide	Gene ontology (biological process)	Gene ontology (cellular component)	Gene ontology (molecular function)	Cluster
A0A0C1M5F8	30S ribosomal protein S13			translation [GO:0006412]	ribosome [GO:0005840]	rRNA binding [GO:0019843];structural constituent of ribosome [GO:0003735];tRNA binding [GO:0000049]	Cluster -173
A0A0C1PL63	30S ribosomal protein S19			translation [GO:0006412]	small ribosomal subunit [GO:0015935]	rRNA binding [GO:0019843];structural constituent of ribosome [GO:0003735]	Cluster -173
A0A3B8ERW9	30S ribosomal protein S21			translation [GO:0006412]	ribosome [GO:0005840]	structural constituent of ribosome [GO:0003735]	Cluster -173
A0A0C1LXH3	30S ribosomal protein S5			translation [GO:0006412]	small ribosomal subunit [GO:0015935]	rRNA binding [GO:0019843];structural constituent of ribosome [GO:0003735]	Cluster -173
A0A7Z6QHX9	30S ribosomal protein S7				ribosome [GO:0005840]		Cluster -173
A0A0C1LXG8	30S ribosomal protein S9			translation [GO:0006412]	ribosome [GO:0005840]	structural constituent of ribosome [GO:0003735]	Cluster -173
A0A3B8EXN5	50S ribosomal protein L11			translation [GO:0006412]	ribosome [GO:0005840]	large ribosomal subunit rRNA binding [GO:0070180];structural constituent of ribosome [GO:0003735]	Cluster -173
A0A0D0G6W0	50S ribosomal protein L15			translation [GO:0006412]	large ribosomal subunit [GO:0015934]	rRNA binding [GO:0019843];structural constituent of ribosome [GO:0003735]	Cluster -173
A0A0C1M5H4	50S ribosomal protein L23			translation [GO:0006412]	ribosome [GO:0005840]	rRNA binding [GO:0019843];structural constituent of ribosome [GO:0003735]	Cluster -173
A0A0C1PW84	50S ribosomal protein L27			translation [GO:0006412]	ribosome [GO:0005840]	structural constituent of ribosome [GO:0003735]	Cluster -173
A0A0C1Q0L0	50S ribosomal protein L29			translation [GO:0006412]	ribosome [GO:0005840]	structural constituent of ribosome [GO:0003735]	Cluster -173
A0A0C1MBZ5	50S ribosomal protein L7/L12			translation [GO:0006412]	ribosome [GO:0005840]	structural constituent of ribosome [GO:0003735]	Cluster -173
A0A0C1QAC7	DNA-binding protein HU			chromosome condensation [GO:0030261]		DNA binding [GO:0003677]	Cluster -173
A0A0C1PUP3	Glyceraldehyde-3-phosphate dehydrogenase			glucose metabolic process [GO:0006006]		NAD binding [GO:0051287];NADP binding [GO:0050661];oxidoreductase activity, acting on the aldehyde or oxo group of donors, NAD or NADP as acceptor [GO:0016620]	Cluster -173
A0A1W6NKA8	1,4-beta-N-acetylmuramidase		SIGNAL	cell wall macromolecule catabolic process [GO:0016998];peptidoglycan catabolic process [GO:0009253]		lysozyme activity [GO:0003796]	Cluster -173
A0A7Z6MLA7	N-acetylmuramoyl-L-alanine amidase		SIGNAL				Cluster -173
A0A7Z6QND1	N-acetylmuramoyl-L-alanine amidase		SIGNAL				Cluster -173
A0A1W6NH69	N-acetylmuramoyl-L-alanine amidase		SIGNAL	peptidoglycan catabolic process [GO:0009253]		N-acetylmuramoyl-L-alanine amidase activity [GO:0008745]	Cluster -173
A0A2A3TZM2	Peptidase_M10 domain-containing protein		SIGNAL		extracellular matrix [GO:0031012]	metalloendopeptidase activity [GO:0004222];zinc ion binding [GO:0008270]	Cluster -173
A0A7Z6MLH5	Putative xylanase-chitin deacetylase (Xylanase)		SIGNAL	xylan catabolic process [GO:0045493]		hydrolase activity, acting on glycosyl bonds [GO:0016798]	Cluster -173
A0A7Z6QK90	Uncharacterized protein		SIGNAL				Cluster -173
A0A0C1PSK3	Uncharacterized protein		SIGNAL				Cluster -173

## Sheet: unique proteins A4
Accessions	Protein names	Gene names	Subcellular location [CC]	Signal peptide	Gene ontology (biological process)	Gene ontology (cellular component)	Gene ontology (molecular function)	Peptides	Razor + unique peptides	Unique peptides	Sequence coverage [%]	Unique + razor sequence coverage [%]	Unique sequence coverage [%]	Mol. weight [kDa]	Q-value	Score	Intensity	MS/MS count	Peptides A4_I_1	Peptides A4_I_2	Peptides A4_I_3	Peptides A4_II_1	Peptides A4_II_2	Peptides A4_II_3	Peptides PA6_I_1	Peptides PA6_I_2	Peptides PA6_I_3	Peptides PA6_II_1	Peptides PA6_II_2	Peptides PA6_II_3	Peptides A7_I_1	Peptides A7_I_2	Peptides A7_I_3	Peptides A7_II_1	Peptides A7_II_2	Peptides A7_II_3	Peptides M4_I_1	Peptides M4_I_2	Peptides M4_I_3	Peptides M4_II_1	Peptides M4_II_2	Peptides M4_II_3	Peptides TS_I_1	Peptides TS_I_2	Peptides TS_I_3	Peptides TS_II_1	Peptides TS_II_2	Peptides TS_II_3	unique +razor peptides A4_I_1
A0A0C1PUH0	50S ribosomal protein L1	rplA AZI09_09145 AZI11_03305 CCS05_03415 CNR29_03405 CNR30_04400 LbDm2_0484 UCCLB556_0566 UCCLBBS449_0648			regulation of translation [GO:0006417];translation [GO:0006412]	large ribosomal subunit [GO:0015934]	rRNA binding [GO:0019843];structural constituent of ribosome [GO:0003735];tRNA binding [GO:0000049]	10	10	10	56.9	56.9	56.9	24.705	0	77.146	734350000	35	8	6	4	2	2	1	1	0	0	0	0	0	2	3	2	2	1	0	0	0	0	0	0	0	3	0	0	1	1	0	8
A0A1W6NBY1	6-phosphogluconate dehydrogenase (EC 1.1.1.44) (6-phosphogluconate dehydrogenase (Decarboxylating))	yqjI AZI09_11430 CCS05_01110 NCTC13386_02337			D-gluconate metabolic process [GO:0019521];pentose-phosphate shunt [GO:0006098]		NADP binding [GO:0050661];phosphogluconate dehydrogenase (decarboxylating) activity [GO:0004616]	9	9	9	55	55	55	31.992	0	104.71	1350300000	52	4	6	6	5	2	1	0	1	1	1	2	1	1	2	2	0	0	0	0	0	0	0	0	0	3	2	1	0	0	0	4
A0A1W6NEE8	Nucleoside 2-deoxyribosyltransferase	AZI11_02380					transferase activity [GO:0016740]	6	6	6	58.2	58.2	58.2	16.582	0	60.555	514150000	41	3	4	1	5	3	3	0	0	0	0	0	0	3	0	2	0	0	0	0	0	0	0	0	0	0	1	1	1	0	0	3
A0A5B7Y2D7	Inosine-5'-monophosphate dehydrogenase	UCCLBBS449_2187					oxidoreductase activity [GO:0016491]	7	7	7	34	34	34	39.597	0	66.166	309700000	32	5	4	5	2	0	1	2	1	2	0	0	0	0	0	0	0	0	0	0	0	0	0	0	0	1	0	0	1	0	0	5
A0A856KJK1	Ribonucleoside-triphosphate reductase, adenosylcobalamin-dependent	UCCLB556_1787						10	10	10	16.2	16.2	16.2	82.997	0	61.939	201100000	29	2	2	2	7	4	3	0	0	0	0	0	0	3	2	3	1	0	0	0	0	0	0	0	0	0	0	0	0	0	0	2
[truncated: 89 more columns]

## Sheet: unique proteins A6
Accessions	Protein names	Gene names	Subcellular location [CC]	Signal peptide	Gene ontology (biological process)	Gene ontology (cellular component)	Gene ontology (molecular function)	Peptides	Razor + unique peptides	Unique peptides	Sequence coverage [%]	Unique + razor sequence coverage [%]	Unique sequence coverage [%]	Mol. weight [kDa]	Q-value	Score	Intensity	MS/MS count	Peptides A4_I_1	Peptides A4_I_2	Peptides A4_I_3	Peptides A4_II_1	Peptides A4_II_2	Peptides A4_II_3	Peptides PA6_I_1	Peptides PA6_I_2	Peptides PA6_I_3	Peptides PA6_II_1	Peptides PA6_II_2	Peptides PA6_II_3	Peptides A7_I_1	Peptides A7_I_2	Peptides A7_I_3	Peptides A7_II_1	Peptides A7_II_2	Peptides A7_II_3	Peptides M4_I_1	Peptides M4_I_2	Peptides M4_I_3	Peptides M4_II_1	Peptides M4_II_2	Peptides M4_II_3	Peptides TS_I_1	Peptides TS_I_2	Peptides TS_I_3	Peptides TS_II_1	Peptides TS_II_2	Peptides TS_II_3	unique +razor peptides A4_I_1
A0A0C1PVD6	Uridylate kinase (UK) (EC 2.7.4.22) (Uridine monophosphate kinase) (UMP kinase) (UMPK)	pyrH LbDm2_0034	SUBCELLULAR LOCATION: Cytoplasm {ECO:0000256|ARBA:ARBA00004496, ECO:0000256|HAMAP-Rule:MF_01220}.		'de novo' CTP biosynthetic process [GO:0044210]	cytoplasm [GO:0005737]	ATP binding [GO:0005524];UMP kinase activity [GO:0033862]	7	7	7	31.2	31.2	31.2	25.877	0	49.113	617910000	44	3	3	3	0	0	0	2	5	4	3	3	5	1	0	0	0	0	0	1	1	0	0	1	0	0	0	0	0	0	0	3
A0A2Z3REC8	Uncharacterized protein	CCS05_12590						6	6	6	47.6	47.6	47.6	16.175	0	69.253	2922200000	95	0	0	0	0	0	0	4	5	5	6	5	6	0	0	0	0	0	0	0	0	0	0	0	0	6	4	4	1	0	3	0
[truncated: 89 more columns]

## Sheet: unique proteins A7
Accessions	Protein names	Gene names	Subcellular location [CC]	Signal peptide	Gene ontology (biological process)	Gene ontology (cellular component)	Gene ontology (molecular function)	Peptides	Razor + unique peptides	Unique peptides	Sequence coverage [%]	Unique + razor sequence coverage [%]	Unique sequence coverage [%]	Mol. weight [kDa]	Q-value	Score	Intensity	MS/MS count	Peptides A4_I_1	Peptides A4_I_2	Peptides A4_I_3	Peptides A4_II_1	Peptides A4_II_2	Peptides A4_II_3	Peptides PA6_I_1	Peptides PA6_I_2	Peptides PA6_I_3	Peptides PA6_II_1	Peptides PA6_II_2	Peptides PA6_II_3	Peptides A7_I_1	Peptides A7_I_2	Peptides A7_I_3	Peptides A7_II_1	Peptides A7_II_2	Peptides A7_II_3	Peptides M4_I_1	Peptides M4_I_2	Peptides M4_I_3	Peptides M4_II_1	Peptides M4_II_2	Peptides M4_II_3	Peptides TS_I_1	Peptides TS_I_2	Peptides TS_I_3	Peptides TS_II_1	Peptides TS_II_2	Peptides TS_II_3	unique +razor peptides A4_I_1
A0A0C1PNE4	30S ribosomal protein S12	rpsL AZI09_03420 AZI11_09415 CCS05_08975 CNR29_09895 CNR30_10515 D8911_06925 LbDm2_2725 NCTC13386_00703 UCCLB556_1601 UCCLBBS449_1826			translation [GO:0006412]	small ribosomal subunit [GO:0015935]	rRNA binding [GO:0019843];structural constituent of ribosome [GO:0003735];tRNA binding [GO:0000049]	4	4	4	24.8	24.8	24.8	15.09	0	83.447	2352300000	50	1	2	3	0	1	1	2	0	1	1	1	1	3	2	3	3	3	3	0	0	0	0	0	0	2	1	0	2	2	2	1
A0A0C1LXH7	30S ribosomal protein S3	rpsC AZI11_09360 CCS05_08920 CNR29_09840 CNR30_10460 LbDm2_2714 NCTC13386_00714 UCCLB556_1590 UCCLBBS449_1815			translation [GO:0006412]	ribosome [GO:0005840]	mRNA binding [GO:0003729];rRNA binding [GO:0019843];structural constituent of ribosome [GO:0003735]	11	11	11	51.1	51.1	51.1	24.482	0	90.864	814530000	59	3	4	5	1	1	1	0	2	1	2	1	3	2	5	4	4	4	2	0	0	0	0	0	0	0	0	0	2	3	3	3
A0A7Z6MMI0	ABC transporter permease subunit (ABC-type amino acid transport system permease and periplasmic component)	CNR30_07575 UCCLB556_0803	Multi-pass membrane protein {ECO:0000256|ARBA:ARBA00004141}.;Multi-pass membrane protein {ECO:0000256|RuleBase:RU363032}. Membrane {ECO:0000256|ARBA:ARBA00004141};SUBCELLULAR LOCATION: Cell membrane {ECO:0000256|RuleBase:RU363032}	SIGNAL				12	12	12	33.5	33.5	33.5	53.31	0	125.12	689250000	59	0	0	0	0	0	0	0	0	0	0	0	0	10	9	10	9	2	6	0	0	0	0	0	0	0	0	0	0	0	0	0
A0A1W6N6U3	ABC transporter substrate-binding protein	AZI09_00135		SIGNAL	transmembrane transport [GO:0055085]	ATP-binding cassette (ABC) transporter complex [GO:0043190]		38	38	2	72.9	72.9	2.6	58.739	0	323.31	25835000000	425	0	0	0	3	1	1	0	0	0	0	0	0	27	30	36	32	30	30	1	0	0	0	1	0	0	0	0	0	0	0	0
A0A856KK47	ABC-type amino acid transport system periplasmic component	UCCLB556_1360		SIGNAL				14	14	14	61.6	61.6	61.6	31.843	0	149.4	1577800000	87	0	0	0	0	0	0	0	1	0	0	0	0	11	10	13	13	8	7	0	0	0	0	0	0	0	0	0	0	0	0	0
A0A856KDA4	ABC-type oligopeptide transport system periplasmic component	UCCLB556_0042		SIGNAL				14	14	3	37	37	6.6	59.824	0	103.25	264460000	37	0	0	0	6	1	3	0	0	0	0	0	0	8	3	8	5	1	3	0	0	0	0	0	0	0	0	0	0	1	0	0
A0A7Z6QKN1	Aldehyde-alcohol dehydrogenase	CNR30_02110						19	19	11	34.4	34.4	19.3	95.264	0	131.21	522490000	57	0	1	2	3	1	2	0	0	0	0	0	0	13	10	9	5	2	5	0	0	0	0	0	0	0	0	0	0	0	0	0
A0A7Z6MN77	CAP domain-containing protein	CNR30_06170		SIGNAL				10	10	10	40.4	40.4	40.4	37.003	0	81.952	405040000	46	0	0	0	0	0	0	0	0	0	0	1	0	7	5	6	6	4	4	0	0	0	0	0	0	0	0	0	0	0	0	0
A0A1W6N7E5	Dipeptide-binding protein dppE (Peptide ABC transporter substrate-binding protein)	oppA_6 AZI09_02175 CNR29_11240 CNR30_11790 NCTC13386_00436	Lipid-anchor {ECO:0000256|ARBA:ARBA00004193}. Membrane {ECO:0000256|ARBA:ARBA00004635};Lipid-anchor {ECO:0000256|ARBA:ARBA00004635}.;SUBCELLULAR LOCATION: Cell membrane {ECO:0000256|ARBA:ARBA00004193}	SIGNAL	peptide transport [GO:0015833];protein transport [GO:0015031];transmembrane transport [GO:0055085]	ATP-binding cassette (ABC) transporter complex [GO:0043190]		27	27	27	56.4	56.4	56.4	60.934	0	323.31	5701300000	218	0	0	0	0	0	0	1	1	1	1	1	1	20	19	23	22	20	21	0	0	0	0	0	0	0	0	0	3	1	0	0
A0A7Z6QJP7	DUF669 domain-containing protein	CNR30_07220						7	7	1	46.6	46.6	8.3	20.725	0	58.747	454480000	39	1	0	0	3	2	2	0	0	0	1	0	0	5	4	6	4	4	4	0	0	0	0	0	0	0	0	0	0	0	0	1
A0A7Z6MQR5	Glucose-6-phosphate 1-dehydrogenase (G6PD) (EC 1.1.1.49)	zwf CNR30_02005					glucose-6-phosphate dehydrogenase activity [GO:0004345]	15	15	15	38.8	38.8	38.8	56.825	0	108.08	379370000	51	1	1	2	1	1	1	0	0	0	0	0	0	12	10	11	5	3	2	0	0	0	0	0	0	0	0	0	0	0	0	1
A0A7Z6MNQ0	High-affinity heme uptake system protein IsdE (Iron-regulated surface determinant protein E) (Staphylococcal iron-regulated protein F)	isdE CNR30_04945 UCCLB556_0671						6	6	6	26.6	26.6	26.6	33.211	0	41.67	170880000	22	0	0	0	1	0	0	0	0	0	0	0	0	6	2	2	3	2	2	0	0	0	0	0	0	0	0	0	0	1	1	0
A0A7Z6MLM3	LysM peptidoglycan-binding domain-containing protein	CNR30_09175		SIGNAL				11	11	11	29.2	29.2	29.2	54.247	0	136.48	605420000	47	0	0	0	1	0	0	0	0	0	0	0	0	4	5	5	10	8	7	0	0	0	0	0	0	0	0	0	0	0	0	0
A0A2A3TWY4	Major capsid protein	CNR29_05165						10	10	10	37.7	37.7	37.7	41.086	0	92.072	751210000	65	0	0	0	6	2	4	0	0	0	0	0	0	9	8	8	7	3	4	0	0	0	0	0	0	0	0	0	0	0	0	0
A0A7Z6QJJ5	Phg_2220_C domain-containing protein	CNR30_07210						4	4	4	21.2	21.2	21.2	28.965	0	26.783	109790000	17	0	0	0	0	0	0	0	0	0	0	0	0	2	2	3	3	2	1	0	0	0	0	0	0	0	0	0	0	0	0	0
A0A7Z6MMB1	Phosphatase PAP2 family protein	CNR30_11950		SIGNAL				12	12	12	29.6	29.6	29.6	62.278	0	79.905	178160000	25	0	0	0	0	0	0	0	0	0	0	0	0	7	2	4	6	2	4	0	0	0	0	0	0	0	0	0	0	0	0	0
A0A0C1Q4N7	Prophage protein	LbDm2_2217						8	8	8	35.1	35.1	35.1	32.864	0	56.356	340740000	33	0	0	0	2	0	0	0	0	0	0	0	0	7	4	7	3	3	2	0	0	0	0	0	0	0	0	0	0	0	0	0
A0A1X0XJU5	RNA binding protein (RNA-binding protein S1) (Uncharacterized protein yabR)	yugI_2 AZI09_09480 AZI11_02950 CCS05_03065 CNR29_03055 CNR30_04070 NCTC13386_01878 UCCLB556_0508 UCCLBBS449_0587					rRNA binding [GO:0019843]	4	4	4	33.7	33.7	33.7	19.491	0	41.303	339790000	36	1	2	1	0	0	0	0	0	0	1	2	2	3	2	3	3	2	2	0	0	0	0	0	0	0	0	0	3	3	1	1
A0A0C1PSU0	Uncharacterized protein	LbDm2_2188						5	5	5	33.7	33.7	33.7	9.194	0	33.753	419900000	30	1	0	0	2	1	0	0	0	0	0	0	1	2	3	4	3	4	2	1	1	0	2	0	0	0	0	0	0	0	0	1
A0A1W6N8K2	Uncharacterized protein	AZI09_04290		SIGNAL				3	3	3	32.7	32.7	32.7	12.211	0	69.447	834410000	34	0	0	0	0	0	0	1	0	0	0	1	2	3	2	3	3	3	2	0	0	0	0	0	0	0	0	0	0	0	0	0
A0A2A3TUS7	Uncharacterized protein	CNR29_13660		SIGNAL				7	7	7	48.7	48.7	48.7	18.217	0	43.299	947360000	46	0	0	0	0	0	0	1	2	2	1	1	2	5	3	3	5	3	4	0	1	0	0	0	0	0	0	0	0	0	0	0
A0A2Z3RAY3	Uncharacterized protein	CCS05_05135 CNR30_07075						7	7	7	70.7	70.7	70.7	14.114	0	77.168	525360000	52	1	0	1	7	3	7	0	0	0	0	0	0	3	3	3	5	4	4	0	0	0	0	0	0	0	0	0	0	0	0	1
A0A3B8EQE4	Uncharacterized protein	D8911_06070		SIGNAL				6	4	2	14.1	10	5.5	24.22	0	39.029	6839100000	74	1	2	1	2	2	1	0	0	0	0	1	2	4	3	5	5	3	5	1	1	1	2	3	3	1	0	1	0	0	0	1
A0A5B7XYQ3	Uncharacterized protein	UCCLBBS449_0971		SIGNAL				4	4	4	16.7	16.7	16.7	32.542	0	44.854	168990000	20	0	0	0	0	0	0	0	0	0	0	0	0	3	2	3	2	1	2	0	0	0	0	0	0	0	0	0	0	0	0	0
A0A7Z6MLW8	Uncharacterized protein	CNR30_08440						6	6	6	57.3	57.3	57.3	14.387	0	54.619	246750000	22	0	0	0	0	0	0	0	0	0	0	0	1	5	3	3	4	3	1	0	0	0	0	0	0	0	0	0	0	0	0	0
A0A7Z6MR87	Uncharacterized protein	CNR30_00310		SIGNAL				4	4	4	35.3	35.3	35.3	17.352	0	24.279	222760000	17	0	0	0	2	1	2	0	0	0	0	0	0	3	2	2	2	1	2	0	0	0	0	0	0	0	0	0	0	0	0	0
A0A7Z6QIM1	Uncharacterized protein	CNR30_13505 UCCLB556_2193		SIGNAL				9	9	9	47.5	47.5	47.5	32.649	0	71.914	579350000	50	0	0	0	5	1	1	0	0	0	0	1	3	6	4	5	4	4	3	0	0	0	0	0	0	0	0	0	3	1	2	0
A0A856KJD2	Uncharacterized protein	UCCLB556_2106		SIGNAL				7	2	1	41	12	7.2	18.34	0	27.751	450490000	31	1	0	0	2	2	1	1	0	1	2	2	2	3	5	4	5	3	4	4	5	4	4	4	2	2	2	2	3	3	3	0
A0A856KI39	Zn-Dependent Protease	UCCLB556_0025		SIGNAL				8	8	8	34.5	34.5	34.5	36.901	0	54.133	237080000	20	0	1	1	1	0	0	0	0	0	0	0	0	6	1	3	3	2	2	0	0	0	0	0	0	0	0	0	0	0	0	0
[truncated: 89 more columns]

## Sheet: unique proteins M4
Accessions	Protein names	Gene names	Subcellular location [CC]	Signal peptide	Gene ontology (biological process)	Gene ontology (cellular component)	Gene ontology (molecular function)	Peptides	Razor + unique peptides	Unique peptides	Sequence coverage [%]	Unique + razor sequence coverage [%]	Unique sequence coverage [%]	Mol. weight [kDa]	Q-value	Score	Intensity	MS/MS count	Peptides A4_I_1	Peptides A4_I_2	Peptides A4_I_3	Peptides A4_II_1	Peptides A4_II_2	Peptides A4_II_3	Peptides PA6_I_1	Peptides PA6_I_2	Peptides PA6_I_3	Peptides PA6_II_1	Peptides PA6_II_2	Peptides PA6_II_3	Peptides A7_I_1	Peptides A7_I_2	Peptides A7_I_3	Peptides A7_II_1	Peptides A7_II_2	Peptides A7_II_3	Peptides M4_I_1	Peptides M4_I_2	Peptides M4_I_3	Peptides M4_II_1	Peptides M4_II_2	Peptides M4_II_3	Peptides TS_I_1	Peptides TS_I_2	Peptides TS_I_3	Peptides TS_II_1	Peptides TS_II_2	Peptides TS_II_3	unique +razor peptides A4_I_1
A0A378HI62	Cell Surface protein	NCTC13386_01907		SIGNAL				5	5	4	36.7	36.7	27.1	20.346	0	37.145	391790000	39	0	0	0	0	0	0	0	0	0	0	0	0	0	0	0	0	0	0	3	4	2	3	3	3	1	1	1	1	1	1	0
A0A378HJ74	Cell Surface protein	NCTC13386_01906		SIGNAL				4	4	4	35.2	35.2	35.2	19.599	0	36.194	460560000	25	0	0	0	0	0	0	0	0	0	0	0	0	0	0	0	0	0	0	4	4	2	3	4	3	0	0	0	0	0	0	0
A0A378HPA1	D-alanyl-D-alanine carboxypeptidase (EC 3.4.-.-)	iap_3 NCTC13386_02106		SIGNAL			carboxypeptidase activity [GO:0004180]	7	7	2	22.1	22.1	4.3	28.044	0	54.877	1776200000	83	0	1	0	1	1	0	0	1	1	0	0	0	1	1	1	1	1	1	6	7	4	6	6	5	0	0	0	0	1	0	0
A0A1W6N6W7	DUF5776 domain-containing protein	AZI09_00320						8	8	8	18.3	18.3	18.3	43.641	0	58.439	472870000	28	0	0	0	0	0	0	0	0	0	0	0	0	0	0	0	0	0	0	3	6	3	5	6	4	0	0	0	0	0	0	0
A0A0C1PUB4	Extracellular protein	LbDm2_1643		SIGNAL				23	6	1	74.2	18.8	4.1	40.362	0	49.715	1667200000	50	5	3	5	5	4	4	8	5	5	9	9	10	9	5	8	8	10	9	16	19	14	15	13	13	0	0	0	3	5	2	0
U2QQE4	MucBP domain protein	HMPREF0495_02565		SIGNAL				15	15	5	32.7	32.7	11.8	62.206	0	105.03	577330000	57	0	0	0	0	0	0	0	0	0	0	0	0	0	0	0	0	0	0	11	11	5	9	9	7	1	0	0	0	0	0	0
A0A1W6NAL1	Muramidase	AZI09_08640 CCS05_03920		SIGNAL	cell wall organization [GO:0071555]	extracellular region [GO:0005576]	amidase activity [GO:0004040]	19	5	4	50.5	13.9	12	52.042	0	44.483	393030000	21	5	6	7	9	9	7	1	2	0	8	7	6	9	9	10	12	9	10	12	13	11	11	14	13	5	3	3	1	1	3	0
A0A378HKL0	N-acetylmuramoyl-L-alanine amidase	NCTC13386_02108		SIGNAL				30	12	2	44.9	24	3.8	67.263	0	294.44	5594300000	164	12	12	13	16	11	15	10	10	13	13	12	15	13	13	14	13	11	12	22	25	23	20	22	24	12	10	11	9	8	11	1
A0A378HD43	Peptidase M10A and M12B matrixin and adamalysin	NCTC13386_00429		SIGNAL		extracellular matrix [GO:0031012]	metalloendopeptidase activity [GO:0004222];zinc ion binding [GO:0008270]	20	3	1	51.6	10.1	4.2	34.151	0	31.363	770890000	32	8	8	7	9	9	10	4	5	5	3	4	5	12	11	11	11	12	12	13	15	15	10	13	12	6	8	6	10	9	10	0
A0A0C1Q7S8	Phage major tail protein	LbDm2_1186						2	2	2	14.6	14.6	14.6	21.462	0	31.379	443530000	28	0	0	0	0	0	0	0	0	0	0	0	0	0	0	0	0	0	0	2	2	2	2	2	2	0	0	0	0	0	0	0
U2QJY4	Tat pathway signal sequence domain protein	HMPREF0495_02172		SIGNAL				6	6	6	42.4	42.4	42.4	15.651	0	35.298	198210000	19	0	0	0	0	0	0	0	0	0	0	0	0	0	0	0	0	0	0	2	3	3	3	2	2	1	0	0	2	0	0	0
A0A0C1M8Y4	Uncharacterized protein	LbDm2_1441 NCTC13386_00506 UCCLBBS449_2015						3	3	3	26.3	26.3	26.3	4.7275	0	20.738	2567000000	49	1	2	0	1	2	2	0	1	1	2	1	2	0	1	2	2	1	1	1	3	2	2	3	3	2	1	1	1	1	0	1
A0A1W6N6J9	Uncharacterized protein	AZI09_00300		SIGNAL				6	6	1	40.7	40.7	10	16.584	0	63.326	1441500000	78	0	0	0	0	0	0	0	0	0	0	0	0	0	0	0	0	0	0	5	5	4	3	3	4	0	1	1	2	2	1	0
A0A1W6N6T1	Uncharacterized protein	AZI09_00315		SIGNAL				4	4	4	30.9	30.9	30.9	24.55	0	34.552	188860000	15	0	0	0	0	0	0	0	0	0	0	0	0	0	0	0	0	0	0	2	3	3	2	2	2	0	0	0	0	0	0	0
A0A2Z3R7E4	Uncharacterized protein	CCS05_04080 NCTC13386_01667		SIGNAL				9	9	9	38.5	38.5	38.5	30.247	0	63.181	1597500000	58	0	0	0	0	0	0	0	0	0	0	0	0	0	0	0	0	0	0	8	9	7	6	7	6	0	0	0	0	0	0	0
A0A2Z3RA58	Uncharacterized protein	CCS05_10490		SIGNAL				25	13	2	67.8	29.6	5.2	25.028	0	226.83	164000000000	447	3	4	4	6	5	5	0	1	1	3	4	4	4	5	5	5	4	6	14	17	14	20	19	18	5	7	6	7	8	7	0
A0A2Z3RCR9	Uncharacterized protein	CCS05_01420		SIGNAL				11	11	11	28.1	28.1	28.1	47.535	0	103.32	933340000	43	0	0	0	0	0	0	0	0	0	0	0	0	0	0	0	0	0	0	8	9	5	5	6	5	0	0	0	0	0	0	0
A0A378HHX5	Uncharacterized protein	NCTC13386_02194		SIGNAL			serine-type D-Ala-D-Ala carboxypeptidase activity [GO:0009002]	27	4	2	62.8	10.8	6.8	26.135	0	25.228	19371000000	48	9	9	9	10	10	12	7	7	9	8	6	8	12	11	11	11	9	11	15	17	15	17	16	14	14	15	14	9	10	9	0
A0A378HI03	Uncharacterized protein	NCTC13386_02209		SIGNAL				17	17	2	59.5	59.5	3.9	36.431	0	125.88	1676000000	102	0	0	0	2	0	2	0	0	0	0	0	0	0	0	0	0	0	0	13	14	11	11	11	11	2	0	0	0	0	0	0
A0A1W6N8N0	Zn-dependent protease	AZI09_04615		SIGNAL		extracellular matrix [GO:0031012]	metalloendopeptidase activity [GO:0004222];zinc ion binding [GO:0008270]	7	5	2	42.9	29.1	14.8	20.488	0	31.017	928080000	37	1	0	1	2	0	0	0	0	0	0	0	0	1	1	1	1	0	1	5	7	5	5	5	5	0	0	0	0	0	0	0
[truncated: 89 more columns]

## Sheet: unique proteinsTS
Accessions	Protein names	Gene names	Subcellular location [CC]	Signal peptide	Gene ontology (biological process)	Gene ontology (cellular component)	Gene ontology (molecular function)	Peptides	Razor + unique peptides	Unique peptides	Sequence coverage [%]	Unique + razor sequence coverage [%]	Unique sequence coverage [%]	Mol. weight [kDa]	Q-value	Score	Intensity	MS/MS count	Peptides A4_I_1	Peptides A4_I_2	Peptides A4_I_3	Peptides A4_II_1	Peptides A4_II_2	Peptides A4_II_3	Peptides PA6_I_1	Peptides PA6_I_2	Peptides PA6_I_3	Peptides PA6_II_1	Peptides PA6_II_2	Peptides PA6_II_3	Peptides A7_I_1	Peptides A7_I_2	Peptides A7_I_3	Peptides A7_II_1	Peptides A7_II_2	Peptides A7_II_3	Peptides M4_I_1	Peptides M4_I_2	Peptides M4_I_3	Peptides M4_II_1	Peptides M4_II_2	Peptides M4_II_3	Peptides TS_I_1	Peptides TS_I_2	Peptides TS_I_3	Peptides TS_II_1	Peptides TS_II_2	Peptides TS_II_3	unique +razor peptides A4_I_1
A0A0C1M121	Cell surface protein	AZI11_02825 LbDm2_2354		SIGNAL				7	7	6	41.9	41.9	38.3	22.261	0	113.59	1012500000	43	0	0	0	0	0	0	0	0	0	0	0	0	0	0	0	0	0	0	0	0	0	0	0	0	5	4	5	3	4	3	0
A0A0C1M6V3	Cell surface protein, GY family	LbDm2_0397		SIGNAL		extracellular region [GO:0005576]		20	20	20	38.6	38.6	38.6	57.798	0	215.53	2619000000	107	0	0	0	0	0	0	0	0	0	0	0	0	0	0	0	0	0	0	0	0	0	0	0	0	13	11	14	11	9	7	0
A0A3B8F4T7	Enolase (EC 4.2.1.11) (2-phospho-D-glycerate hydro-lyase) (2-phosphoglycerate dehydratase)	eno D8911_12385	once secreted, it remains attached to the cell surface. {ECO:0000256|HAMAP-Rule:MF_00318}.;SUBCELLULAR LOCATION: Cell surface {ECO:0000256|ARBA:ARBA00004241, ECO:0000256|HAMAP-Rule:MF_00318}. Cytoplasm {ECO:0000256|HAMAP-Rule:MF_00318}. Secreted {ECO:0000256|HAMAP-Rule:MF_00318}. Note=Fractions of enolase are present in both the cytoplasm and on the cell surface. The export of enolase possibly de…		glycolytic process [GO:0006096]	cell surface [GO:0009986];extracellular region [GO:0005576];phosphopyruvate hydratase complex [GO:0000015]	magnesium ion binding [GO:0000287];phosphopyruvate hydratase activity [GO:0004634]	18	2	2	47.6	4.8	4.8	47.713	0	17.838	1254000000	32	6	6	7	5	3	5	8	8	7	3	5	5	11	9	10	8	3	5	4	3	2	2	3	1	3	5	4	7	8	6	0
A0A5B7XWW9	Fe-S_biosyn domain-containing protein	UCCLBBS449_0443						4	4	4	44	44	44	14.746	0	36.485	148220000	18	1	1	1	0	0	0	0	0	0	0	0	0	0	0	0	0	0	0	0	0	0	0	0	0	1	3	2	4	3	4	1
A0A2Z3RCA7	Foldase protein PrsA (EC 5.2.1.8)	prsA CCS05_00225	Lipid-anchor {ECO:0000256|ARBA:ARBA00004193}. Membrane {ECO:0000256|ARBA:ARBA00004635};Lipid-anchor {ECO:0000256|ARBA:ARBA00004635}.;SUBCELLULAR LOCATION: Cell membrane {ECO:0000256|ARBA:ARBA00004193}	SIGNAL	protein folding [GO:0006457]	plasma membrane [GO:0005886]	peptidyl-prolyl cis-trans isomerase activity [GO:0003755]	4	4	1	22.1	22.1	7.9	33.271	0	34.05	122680000	14	0	0	0	0	0	0	0	0	0	0	0	0	0	0	0	0	0	0	0	0	0	0	0	0	3	1	2	3	3	2	0
A0A0C1PUT1	Glycoprotein gp2	LbDm2_0589	Peptidoglycan-anchor {ECO:0000256|ARBA:ARBA00004168}.;SUBCELLULAR LOCATION: Secreted, cell wall {ECO:0000256|ARBA:ARBA00004168}	SIGNAL		cell wall [GO:0005618]		13	4	3	52.2	18.8	18.8	25.546	0	98.927	14352000000	98	2	3	2	3	3	6	1	1	1	1	2	1	1	2	2	6	2	3	5	6	3	4	4	4	6	9	6	5	4	4	0
U2PKI1	Leucine Rich repeat-containing domain protein	HMPREF0495_00721		SIGNAL				39	39	14	70.7	70.7	27.1	80.258	0	323.31	58028000000	637	0	0	0	0	0	0	0	0	0	0	0	0	0	0	0	0	0	0	0	0	0	0	0	0	29	31	30	28	26	26	0
A0A0C1Q7Y1	MarR family transcriptional regulator (Transcriptional regulator)	AZI09_10290 AZI11_02060 CCS05_02260 CNR29_02045 CNR30_03330 LbDm2_0964 NCTC13386_02109 UCCLB556_0355 UCCLBBS449_0419					DNA-binding transcription factor activity [GO:0003700]	7	7	7	54.3	54.3	54.3	14.337	0	62.717	619040000	58	5	2	4	3	0	1	3	1	1	1	1	3	3	2	3	1	0	2	0	0	0	0	0	0	4	2	2	2	3	1	5
U2PCM2	MucBP domain protein	HMPREF0495_02208		SIGNAL		extracellular region [GO:0005576]		25	25	24	37.4	37.4	36.5	74.999	0	211.38	1853700000	118	0	0	0	0	0	0	0	0	0	0	0	0	0	0	0	0	0	0	1	0	0	0	0	0	10	11	12	21	17	15	0
A0A0C1PPN7	Ribokinase (RK) (EC 2.7.1.15)	rbsK rbsK_1 AZI11_07670 CCS05_07630 CNR29_08095 CNR30_09195 LbDm2_2564 NCTC13386_01032 UCCLB556_1354 UCCLBBS449_1070	SUBCELLULAR LOCATION: Cytoplasm {ECO:0000256|HAMAP-Rule:MF_01987}.		D-ribose catabolic process [GO:0019303]	cytoplasm [GO:0005737]	ATP binding [GO:0005524];metal ion binding [GO:0046872];ribokinase activity [GO:0004747]	11	11	11	65.7	65.7	65.7	31.893	0	138.29	973300000	58	4	2	4	0	0	0	0	0	0	0	0	0	1	0	0	0	0	0	0	0	0	0	0	0	7	7	7	5	5	3	4
A0A0C1LXH1	Translation initiation factor IF-1	infA AZI09_03550 AZI11_09280 CCS05_08840 CNR29_09760 CNR30_10380 D8911_07060 LbDm2_2699 NCTC13386_00729 UCCLB556_1575 UCCLBBS449_1800	SUBCELLULAR LOCATION: Cytoplasm {ECO:0000256|HAMAP-Rule:MF_00075}.			cytoplasm [GO:0005737]	ribosome binding [GO:0043022];rRNA binding [GO:0019843];translation initiation factor activity [GO:0003743]	6	6	6	77.8	77.8	77.8	8.2745	0	56.946	851520000	65	2	4	3	1	0	0	2	3	3	0	0	1	0	1	2	2	0	0	0	0	0	0	0	0	3	5	5	3	2	2	2
A0A2A3U0S5	Uncharacterized protein	CNR29_12220		SIGNAL				9	9	9	47.1	47.1	47.1	30.734	0	70.856	328360000	33	0	0	0	0	0	0	0	0	0	0	0	0	0	0	0	0	0	0	0	0	0	0	0	0	2	1	2	6	9	6	0
A0A378HDI2	Uncharacterized protein	NCTC13386_00214		SIGNAL				9	9	9	61.1	61.1	61.1	17.803	0	323.31	3193800000	95	0	0	0	0	0	0	0	0	0	0	0	0	0	0	0	0	0	0	0	0	0	0	0	0	6	5	5	5	5	4	0
A0A5B7Y4W3	Uncharacterized protein	UCCLBBS449_2261		SIGNAL				9	9	9	35.1	35.1	35.1	31.124	0	64.582	425370000	36	0	0	0	0	0	0	1	0	0	0	0	0	0	0	0	0	0	0	0	0	0	0	0	0	4	7	6	4	4	4	0
[truncated: 89 more columns]
