# Supplementary material for: Surface Layer Protein Pattern of Levilactobacillus brevis Strains Investigated by Proteomics
Source: Nutrients. 2022 Sep 6;14(18):3679. doi: 10.3390/nu14183679 (PMC9504196; doi:10.3390/nu14183679)
Supplement: Supplementary file 1 [file nutrients-14-03679-s001.zip › Table S5.xlsx]

## Sheet: Cell Location
Accession	Protein names	Gene names	Reproducibly Present in A4	Reproducibly Present in PA6	Reproducibly Present inA7	Reproducibly Present in M4	Reproducibly Present in TS	n. of strains	MOOPROT	Signal peptide	Prediction	Gene ontology (cellular component)	Gene ontology (molecular function)	Gene ontology (biological process)
A0A1W6NKA8	1,4-beta-N-acetylmuramidase	AZI11_10815	1	1	1	1	1	5		SIGNAL	SP(Sec/SPI)		lysozyme activity [GO:0003796]	cell wall macromolecule catabolic process [GO:0016998];peptidoglycan catabolic process [GO:0009253]
A0A1X0XU92	2,3-bisphosphoglycerate-dependent phosphoglycerate mutase	gpmA	1	1	1	1	1	5	X				2,3-bisphosphoglycerate-dependent phosphoglycerate mutase activity [GO:0046538]	gluconeogenesis [GO:0006094];glycolytic process [GO:0006096]
A0A3B8EB97	2,3-bisphosphoglycerate-dependent phosphoglycerate mutase	gpmA		1		1		2	X				2,3-bisphosphoglycerate-dependent phosphoglycerate mutase activity [GO:0046538]	gluconeogenesis [GO:0006094];glycolytic process [GO:0006096]
A0A0D0GUH1	2-oxoisovalerate dehydrogenase	pdhB	1	1	1		1	4					pyruvate dehydrogenase (acetyl-transferring) activity [GO:0004739]
A0A0C1M617	30S ribosomal protein S1 (SSU ribosomal protein S1P)	AZI09_05970	1	1	1		1	4				ribosome [GO:0005840]	rRNA binding [GO:0019843]
A0A0C1PL67	30S ribosomal protein S10	rpsJ	1	1	1	1	1	5	X			ribosome [GO:0005840]	structural constituent of ribosome [GO:0003735];tRNA binding [GO:0000049]	translation [GO:0006412]
A0A0C1Q0J6	30S ribosomal protein S11	rpsK		1	1	1	1	4				ribosome [GO:0005840]	rRNA binding [GO:0019843];structural constituent of ribosome [GO:0003735]	translation [GO:0006412]
A0A0C1PNE4	30S ribosomal protein S12	rpsL			1			1				small ribosomal subunit [GO:0015935]	rRNA binding [GO:0019843];structural constituent of ribosome [GO:0003735];tRNA binding [GO:0000049]	translation [GO:0006412]
A0A0C1M5F8	30S ribosomal protein S13	rpsM	1	1	1	1	1	5				ribosome [GO:0005840]	rRNA binding [GO:0019843];structural constituent of ribosome [GO:0003735];tRNA binding [GO:0000049]	translation [GO:0006412]
A0A3B8ECC2	30S ribosomal protein S13	rpsM		1		1		2				ribosome [GO:0005840]	rRNA binding [GO:0019843];structural constituent of ribosome [GO:0003735];tRNA binding [GO:0000049]	translation [GO:0006412]
A0A0C1PYD3	30S ribosomal protein S16	rpsP	1	1			1	3				ribosome [GO:0005840]	structural constituent of ribosome [GO:0003735]	translation [GO:0006412]
A0A0C1PL61	30S ribosomal protein S17	rpsQ	1		1		1	3				ribosome [GO:0005840]	rRNA binding [GO:0019843];structural constituent of ribosome [GO:0003735]	translation [GO:0006412]
A0A0C1Q7C7	30S ribosomal protein S18	rpsR	1	1	1			3				ribosome [GO:0005840]	rRNA binding [GO:0019843];structural constituent of ribosome [GO:0003735]	translation [GO:0006412]
A0A0C1PL63	30S ribosomal protein S19	rpsS	1	1	1	1	1	5				small ribosomal subunit [GO:0015935]	rRNA binding [GO:0019843];structural constituent of ribosome [GO:0003735]	translation [GO:0006412]
A0A5B7XZH6	30S ribosomal protein S2	rpsB	1	1		1		3				small ribosomal subunit [GO:0015935]	structural constituent of ribosome [GO:0003735]	translation [GO:0006412]
A0A0C1LY48	30S ribosomal protein S20	rpsT	1	1	1		1	4				ribosome [GO:0005840]	rRNA binding [GO:0019843];structural constituent of ribosome [GO:0003735]	translation [GO:0006412]
A0A3B8ERW9	30S ribosomal protein S21	rpsU	1	1	1	1	1	5				ribosome [GO:0005840]	structural constituent of ribosome [GO:0003735]	translation [GO:0006412]
A0A0C1LXH7	30S ribosomal protein S3	rpsC			1			1				ribosome [GO:0005840]	mRNA binding [GO:0003729];rRNA binding [GO:0019843];structural constituent of ribosome [GO:0003735]	translation [GO:0006412]
A0A7Z6QML4	30S ribosomal protein S4	rpsD	1	1	1	1		4	X			ribosome [GO:0005840]
A0A0C1LXH3	30S ribosomal protein S5	rpsE	1	1	1	1	1	5				small ribosomal subunit [GO:0015935]	rRNA binding [GO:0019843];structural constituent of ribosome [GO:0003735]	translation [GO:0006412]
A0A0C1PV79	30S ribosomal protein S6	rpsF	1				1	2				ribosome [GO:0005840]	rRNA binding [GO:0019843];structural constituent of ribosome [GO:0003735]	translation [GO:0006412]
A0A7Z6QHX9	30S ribosomal protein S7	rpsG	1	1	1	1	1	5	X			ribosome [GO:0005840]
A0A0C1Q0K6	30S ribosomal protein S8	rpsH	1	1	1		1	4	X			ribosome [GO:0005840]	rRNA binding [GO:0019843];structural constituent of ribosome [GO:0003735]	translation [GO:0006412]
A0A0C1LXG8	30S ribosomal protein S9	rpsI	1	1	1	1	1	5				ribosome [GO:0005840]	structural constituent of ribosome [GO:0003735]	translation [GO:0006412]
A0A0C1PUH0	50S ribosomal protein L1	rplA	1					1				large ribosomal subunit [GO:0015934]	rRNA binding [GO:0019843];structural constituent of ribosome [GO:0003735];tRNA binding [GO:0000049]	regulation of translation [GO:0006417];translation [GO:0006412]
A0A1W6NAR4	50S ribosomal protein L10	rplJ	1	1	1	1	1	5				large ribosomal subunit [GO:0015934]	large ribosomal subunit rRNA binding [GO:0070180];structural constituent of ribosome [GO:0003735]	translation [GO:0006412]
A0A3B8EXN5	50S ribosomal protein L11	rplK	1	1	1	1	1	5				ribosome [GO:0005840]	large ribosomal subunit rRNA binding [GO:0070180];structural constituent of ribosome [GO:0003735]	translation [GO:0006412]
A0A0C1PNB2	50S ribosomal protein L13	rplM	1	1	1	1	1	5				ribosome [GO:0005840]	structural constituent of ribosome [GO:0003735]	translation [GO:0006412]
A0A0C1PNC9	50S ribosomal protein L14	rplN	1	1	1			3				large ribosomal subunit [GO:0015934]	rRNA binding [GO:0019843];structural constituent of ribosome [GO:0003735]	translation [GO:0006412]
A0A0D0G6W0	50S ribosomal protein L15	rplO	1	1	1	1	1	5				large ribosomal subunit [GO:0015934]	rRNA binding [GO:0019843];structural constituent of ribosome [GO:0003735]	translation [GO:0006412]
A0A0C1M5H0	50S ribosomal protein L16	rplP	1		1			2				ribosome [GO:0005840]	rRNA binding [GO:0019843];structural constituent of ribosome [GO:0003735];tRNA binding [GO:0000049]	translation [GO:0006412]
A0A3B8ER12	50S ribosomal protein L17	rplQ	1	1	1		1	4				ribosome [GO:0005840]	structural constituent of ribosome [GO:0003735]	translation [GO:0006412]
A0A1X0XVA6	50S ribosomal protein L18	rplR	1	1	1		1	4				ribosome [GO:0005840]	rRNA binding [GO:0019843];structural constituent of ribosome [GO:0003735]	translation [GO:0006412]
A0A0C1PW29	50S ribosomal protein L19	rplS	1	1	1			3				ribosome [GO:0005840]	structural constituent of ribosome [GO:0003735]	translation [GO:0006412]
A0A2Z3R9E3	50S ribosomal protein L2	rplB	1	1	1	1	1	5				large ribosomal subunit [GO:0015934]	rRNA binding [GO:0019843];structural constituent of ribosome [GO:0003735];transferase activity [GO:0016740]	translation [GO:0006412]
A0A0C1MDP1	50S ribosomal protein L21	rplU	1	1	1		1	4				ribosome [GO:0005840]	rRNA binding [GO:0019843];structural constituent of ribosome [GO:0003735]	translation [GO:0006412]
A0A0C1PND4	50S ribosomal protein L22	rplV	1	1	1		1	4				large ribosomal subunit [GO:0015934]	rRNA binding [GO:0019843];structural constituent of ribosome [GO:0003735]	translation [GO:0006412]
A0A0C1M5H4	50S ribosomal protein L23	rplW	1	1	1	1	1	5				ribosome [GO:0005840]	rRNA binding [GO:0019843];structural constituent of ribosome [GO:0003735]	translation [GO:0006412]
A0A0C1LXH6	50S ribosomal protein L24	rplX	1				1	2				ribosome [GO:0005840]	rRNA binding [GO:0019843];structural constituent of ribosome [GO:0003735]	translation [GO:0006412]
A0A0C1PW84	50S ribosomal protein L27	rpmA	1	1	1	1	1	5				ribosome [GO:0005840]	structural constituent of ribosome [GO:0003735]	translation [GO:0006412]
A0A0C1Q0L0	50S ribosomal protein L29	rpmC	1	1	1	1	1	5				ribosome [GO:0005840]	structural constituent of ribosome [GO:0003735]	translation [GO:0006412]
A0A0C1PND9	50S ribosomal protein L3	rplC	1	1	1		1	4				ribosome [GO:0005840]	rRNA binding [GO:0019843];structural constituent of ribosome [GO:0003735]	translation [GO:0006412]
A0A0C1LXI0	50S ribosomal protein L4	rplD	1		1			2				ribosome [GO:0005840]	rRNA binding [GO:0019843];structural constituent of ribosome [GO:0003735]	translation [GO:0006412]
A0A0C1M5G7	50S ribosomal protein L5	rplE	1	1	1	1	1	5				ribosome [GO:0005840]	rRNA binding [GO:0019843];structural constituent of ribosome [GO:0003735];tRNA binding [GO:0000049]	translation [GO:0006412]
A0A0C1PL57	50S ribosomal protein L6	rplF	1		1		1	3				ribosome [GO:0005840]	rRNA binding [GO:0019843];structural constituent of ribosome [GO:0003735]	translation [GO:0006412]
A0A0C1MBZ5	50S ribosomal protein L7/L12	rplL	1	1	1	1	1	5				ribosome [GO:0005840]	structural constituent of ribosome [GO:0003735]	translation [GO:0006412]
A0A0C1PUK2	60 kDa chaperonin (GroEL protein) (Protein Cpn60)	groEL	1	1	1		1	4	X			cytoplasm [GO:0005737]	ATP binding [GO:0005524];unfolded protein binding [GO:0051082]	protein refolding [GO:0042026]
A0A1W6NBY1	6-phosphogluconate dehydrogenase	yqjI	1					1	X				NADP binding [GO:0050661];phosphogluconate dehydrogenase (decarboxylating) activity [GO:0004616]	D-gluconate metabolic process [GO:0019521];pentose-phosphate shunt [GO:0006098]
A0A7Z6MPF8	6-phosphogluconate dehydrogenase, decarboxylating	CNR30_01990	1	1				2	X				phosphogluconate dehydrogenase (decarboxylating) activity [GO:0004616]
A0A7Z6MMI0	ABC transporter permease subunit (ABC-type amino acid transport system permease and periplasmic component)	CNR30_07575			1			1		SIGNAL	SP(Sec/SPI)	ATP-binding cassette (ABC) transporter complex [GO:0043190]	transmembrane transporter activity[GO:00022857]	amino acid transport [GO:0006865]
A0A1W6N6U3	ABC transporter substrate-binding protein	AZI09_00135			1			1		SIGNAL	LIPO(Sec/SPII)	ATP-binding cassette (ABC) transporter complex [GO:0043190]	periplasmic space [GO:0042597]	transmembrane transport [GO:0055085]
A0A856KK47	ABC-type amino acid transport system periplasmic component	UCCLB556_1360			1			1		SIGNAL	LIPO(Sec/SPII)
A0A5B7XXB2	ABC-type oligopeptide transport system periplasmic component	UCCLBBS449_0205			1	1	1	3		SIGNAL	LIPO(Sec/SPII)	ATP-binding cassette (ABC) transporter complex [GO:0043190]	periplasmic space [GO:0042597]	transmembrane transport [GO:0055085]
A0A856KDA4	ABC-type oligopeptide transport system periplasmic component	UCCLB556_0042			1			1		SIGNAL	SP(Sec/SPI)	ATP-binding cassette (ABC) transporter complex [GO:0043190]		transmembrane transport [GO:0055085]
A0A2Z3R5T4	Acetyltransferase	CCS05_01830	1	1	1	1	1	5				integral component of membrane [GO:0016021]	acyltransferase activity, transferring groups other than amino-acyl groups [GO:0016747]
A0A0C1M988	Aggregation Promoting protein (Aggregation promoting factor) (Transglycosylase)	AZI09_01895		1	1	1	1	4		SIGNAL	SP(Sec/SPI)
A0A0C1PYK8	Alcohol dehydrogenase (EC 1.1.1.1) (Alcohol dehydrogenase AdhP) (Zinc-dependent alcohol dehydrogenase) (Zn-dependent alcohol dehydrogenase)	adhA_1	1		1			2	X				alcohol dehydrogenase (NAD+) activity [GO:0004022];zinc ion binding [GO:0008270]
A0A7Z6QKN1	Aldehyde-alcohol dehydrogenase	CNR30_02110			1			1	X				acetaldehyde dehydrogenase (acetylating) activity [GO:0008774]; alcohol dehydrogenase (NAD+) activity [GO:0004022];	alcohol metabolic process [GO:0006066]
A0A5B7XZ02	ATP synthase subunit alpha (EC 7.1.2.2) (ATP synthase F1 sector subunit alpha) (F-ATPase subunit alpha)	atpA	1	1	1		1	4				plasma membrane [GO:0005886];proton-transporting ATP synthase complex, catalytic core F(1) [GO:0045261]	ATP binding [GO:0005524];proton-transporting ATP synthase activity, rotational mechanism [GO:0046933];proton-transporting ATPase activity, rotational mechanism [GO:0046961]
A0A3B8EE47	ATP synthase subunit beta (EC 7.1.2.2) (ATP synthase F1 sector subunit beta) (F-ATPase subunit beta)	atpD	1	1	1		1	4				plasma membrane [GO:0005886];proton-transporting ATP synthase complex, catalytic core F(1) [GO:0045261]	ATP binding [GO:0005524];hydrolase activity [GO:0016787];proton-transporting ATP synthase activity, rotational mechanism [GO:0046933];proton-transporting ATPase activity, rotational mechanism [GO:0046961]
A0A7Z6MPS7	ATP-dependent Clp protease ATP-binding subunit	CNR30_01065		1			1	2					ATP binding [GO:0005524];peptidase activity [GO:0008233]
A0A7Z6MQ45	Bifunctional metallophosphatase/5'-nucleotidase	CNR30_00315		1	1	1	1	4		SIGNAL	SP(Sec/SPI)		hydrolase activity, acting on ester bonds [GO:0016788]; metal ion binding [GO:0046872]; nucleotide binding [GO:0000166]	nucleotide catabolic process [GO:0009166]
A0A5B7XZ35	Big_6 domain-containing protein	UCCLBBS449_0122	1	1	1	1	1	5		SIGNAL	SP(Sec/SPI)
A0A7Z6MN77	CAP domain-containing protein	CNR30_06170			1			1		SIGNAL	SP(Sec/SPI)
A0A7Z6MKX8	Carbamate kinase	arcC	1		1			2					carbamate kinase activity [GO:0008804]	arginine metabolic process [GO: 0006525]; carbamoyl phosphate catabolic process [GO: 0035975]
A0A7Z6MNM2	Cell surface protein	CNR30_04930	1	1	1	1	1	5		SIGNAL	SP(Sec/SPI)	cell wall [GO:0005618]
A0A7Z6MNN6	Cell surface protein	CNR30_04940	1		1	1	1	4		SIGNAL	SP(Sec/SPI)	integral component of membrane [GO:0016021]
A0A0C1M121	Cell surface protein	AZI11_02825					1	1		SIGNAL	SP(Sec/SPI)
A0A378HI62	Cell Surface protein	NCTC13386_01907				1		1		SIGNAL	SP(Sec/SPI)
A0A378HJ74	Cell Surface protein	NCTC13386_01906				1		1		SIGNAL	SP(Sec/SPI)
A0A0C1M6V3	Cell surface protein, GY family	LbDm2_0397					1	1		SIGNAL	SP(Sec/SPI)	extracellular region [GO:0005576]
A0A1W6N9K8	Chaperone protein DnaK (HSP70) (Heat shock 70 kDa protein) (Heat shock protein 70)	dnaK		1			1	2	X				ATP binding [GO:0005524];unfolded protein binding [GO:0051082]	protein folding [GO:0006457]
A0A0C1Q5X8	Cold shock protein CspA (Cold-shock DNA-binding protein family) (Cold-shock protein)	AZI09_02255	1		1		1	3				cytoplasm [GO:0005737]	DNA binding [GO:0003677]
A0A7Z6QIS1	D-alanyl-D-alanine carboxypeptidase	CNR30_11180	1			1		2		SIGNAL	SP(Sec/SPI)		carboxypeptidase activity [GO:0004180]	cell wall organization [GO:0071555];peptidoglycan biosynthetic process [GO:0009252];regulation of cell shape [GO:0008360]
A0A7Z6MQJ9	D-alanyl-D-alanine carboxypeptidase	CNR30_00180		1	1		1	3		SIGNAL	SP(Sec/SPI)		carboxypeptidase activity [GO:0004180]
A0A1W6NDZ2	D-alanyl-D-alanine carboxypeptidase	AZI11_01585	1		1			2		SIGNAL	SP(Sec/SPI)		serine-type D-Ala-D-Ala carboxypeptidase activity [GO:0009002]	cell wall organization [GO:0071555];peptidoglycan biosynthetic process [GO:0009252];regulation of cell shape [GO:0008360]
A0A378HPA1	D-alanyl-D-alanine carboxypeptidase (EC 3.4.-.-)	iap_3				1		1		SIGNAL	SP(Sec/SPI)		carboxypeptidase activity [GO:0004180]
A0A0C1M466	D-alanyl-D-alanine carboxypeptidase (EC 3.4.16.4)	AZI11_01625	1	1	1	1	1	5		SIGNAL	SP(Sec/SPI)		serine-type D-Ala-D-Ala carboxypeptidase activity [GO:0009002]
A0A0C1Q7L1	D-alanyl-D-alanine carboxypeptidase (EC 3.4.16.4)	LbDm2_1210				1	1	2		SIGNAL	SP(Sec/SPI)		serine-type D-Ala-D-Ala carboxypeptidase activity [GO:0009002]
A0A378HEA5	D-alanyl-D-alanine carboxypeptidase dacA (EC 3.4.16.4)	dacA_2	1	1	1	1	1	5		SIGNAL	SP(Sec/SPI)		serine-type D-Ala-D-Ala carboxypeptidase activity [GO:0009002]	cell wall organization [GO:0071555];peptidoglycan biosynthetic process [GO:0009252];regulation of cell shape [GO:0008360]
A0A0D0G7P1	Dihydrolipoyl dehydrogenase (EC 1.8.1.4)	lpdA		1	1			2					dihydrolipoyl dehydrogenase activity [GO:0004148];flavin adenine dinucleotide binding [GO:0050660]	cell redox homeostasis [GO:0045454]
A0A1W6N7E5	Dipeptide-binding protein dppE (Peptide ABC transporter substrate-binding protein)	oppA_6			1			1		SIGNAL	LIPO(Sec/SPII)	ATP-binding cassette (ABC) transporter complex [GO:0043190]; periplasmic space [GO: 0042597]		peptide transport [GO:0015833];protein transport [GO:0015031];transmembrane transport [GO:0055085]
A0A0C1QAC7	DNA-binding protein HU	hup	1	1	1	1	1	5					DNA binding [GO:0003677]	chromosome condensation [GO:0030261]
A0A0C1PL48	DNA-directed RNA polymerase subunit alpha (RNAP subunit alpha) (EC 2.7.7.6) (RNA polymerase subunit alpha) (Transcriptase subunit alpha)	rpoA	1	1			1	3					DNA binding [GO:0003677];DNA-directed 5'-3' RNA polymerase activity [GO:0003899];protein dimerization activity [GO:0046983]	transcription, DNA-templated [GO:0006351]
A0A7Z6QIV8	DUF4430 domain-containing protein	CNR30_11900	1		1			2		SIGNAL	SP(Sec/SPI)
A0A1W6N6W7	DUF5776 domain-containing protein	AZI09_00320				1		1
A0A7Z6QJP7	DUF669 domain-containing protein	CNR30_07220			1			1
A0A0C1PXK9	Elongation factor Ts (EF-Ts)	tsf	1		1		1	3				cytoplasm [GO:0005737]	translation elongation factor activity [GO:0003746]
A0A2Z3RC35	Elongation factor Tu (EF-Tu)	tuf	1	1	1		1	4	X			cytoplasm [GO:0005737]	GTP binding [GO:0005525];GTPase activity [GO:0003924];translation elongation factor activity [GO:0003746]
A0A3B8F4T7	Enolase (EC 4.2.1.11) (2-phospho-D-glycerate hydro-lyase) (2-phosphoglycerate dehydratase)	eno D8911_12385					1	1	X			cell surface [GO:0009986];extracellular region [GO:0005576];phosphopyruvate hydratase complex [GO:0000015]	magnesium ion binding [GO:0000287];phosphopyruvate hydratase activity [GO:0004634]	glycolytic process [GO:0006096]
A0A7Z6MPS2	Enolase (EC 4.2.1.11) (2-phospho-D-glycerate hydro-lyase) (2-phosphoglycerate dehydratase)	eno	1	1	1	1	1	5	X
A0A0C1PUB4	Extracellular protein	LbDm2_1643				1		1		SIGNAL	SP(Sec/SPI)
A0A5B7XWW9	Fe-S_biosyn domain-containing protein	UCCLBBS449_0443					1	1
A0A1X0XML3	Foldase protein PrsA (EC 5.2.1.8)	prsA	1	1	1	1	1	5		SIGNAL	LIPO(Sec/SPII)	plasma membrane [GO:0005886]	peptidyl-prolyl cis-trans isomerase activity [GO:0003755]	protein folding [GO:0006457]
A0A2Z3RCA7	Foldase protein PrsA (EC 5.2.1.8)	prsA					1	1		SIGNAL	LIPO(Sec/SPII)	plasma membrane [GO:0005886]	peptidyl-prolyl cis-trans isomerase activity [GO:0003755]	protein folding [GO:0006457]
A0A856KH62	Fucose-binding lectin II	UCCLB556_1864	1	1	1	1	1	5		SIGNAL	SP(Sec/SPI)		carbohydrate binding [GO:0030246]
A0A2Z3RA17	Glucanase (EC 3.2.1.-)	CCS05_10285	1		1	1		3		SIGNAL	SP(Sec/SPI)		hydrolase activity, hydrolyzing O-glycosyl compounds [GO:0004553]	polysaccharide catabolic process [GO:0000272]
A0A7Z6MQR5	Glucose-6-phosphate 1-dehydrogenase (G6PD) (EC 1.1.1.49)	zwf CNR30_02005			1			1					glucose-6-phosphate dehydrogenase activity [GO:0004345]	glucose metabolic process [GO:0006006]
A0A5B7XYC9	Glutamate--tRNA ligase (EC 6.1.1.17) (Glutamyl-tRNA synthetase) (GluRS)	gltX	1	1			1	3				cytoplasm [GO:0005737]	ATP binding [GO:0005524];glutamate-tRNA ligase activity [GO:0004818];tRNA binding [GO:0000049];zinc ion binding [GO:0008270]	glutamyl-tRNA aminoacylation [GO:0006424]
A0A0C1PUP3	Glyceraldehyde-3-phosphate dehydrogenase	gap	1	1	1	1	1	5	X				NAD binding [GO:0051287];NADP binding [GO:0050661];oxidoreductase activity, acting on the aldehyde or oxo group of donors, NAD or NADP as acceptor [GO:0016620]	glucose metabolic process [GO:0006006]
A0A0C1PUT1	Glycoprotein gp2	LbDm2_0589					1	1		SIGNAL	SP(Sec/SPI)	cell wall [GO:0005618]
A0A7Z6MNQ0	High-affinity heme uptake system protein IsdE (Iron-regulated surface determinant protein E) (Staphylococcal iron-regulated protein F)	isdE			1			1
A0A0D0G3E1	Histidine phosphatase family protein (Phosphoglycerate kinase) (Phosphoglycerate mutase family protein)	AZI09_01020	1	1	1	1	1	5		SIGNAL	SP(Sec/SPI)		kinase activity [GO:0016301]
A0A7Z6QHR0	Hydrolase	CNR30_11100		1		1		2		SIGNAL	SP(Sec/SPI)		hydrolase activity [GO:0016787]
A0A5B7Y2D7	Inosine-5'-monophosphate dehydrogenase	UCCLBBS449_2187	1					1					IMP dehydrogenase activity [GO:0003938]	purine nucleotide biosynthetic process [GO:0006164]
A0A2Z3R9T1	L,D-transpeptidase	CCS05_09435	1	1			1	3		SIGNAL	SP(Sec/SPI)		transferase activity [GO:0016740]	peptidoglycan biosynthetic process [GO:0009252]
U2PKI1	Leucine Rich repeat-containing domain protein	HMPREF0495_00721					1	1		SIGNAL	SP(Sec/SPI)
A0A0C1M885	L-lactate dehydrogenase (L-LDH) (EC 1.1.1.27)	ldh	1		1			2				cytoplasm [GO:0005737]	L-lactate dehydrogenase activity [GO:0004459]	glycolytic process [GO:0006096]
A0A7Z6MLM3	LysM peptidoglycan-binding domain-containing protein	CNR30_09175			1			1		SIGNAL	SP(Sec/SPI)
A0A2A3TWY4	Major capsid protein	CNR29_05165			1			1
A0A7Z6QKE5	MarR family transcriptional regulator	CNR30_02900	1	1				2					DNA-binding transcription factor activity [GO:0003700]
A0A0C1Q7Y1	MarR family transcriptional regulator (Transcriptional regulator)	AZI09_10290					1	1					DNA-binding transcription factor activity [GO:0003700]
U2PCM2	MucBP domain protein	HMPREF0495_02208					1	1		SIGNAL	SP(Sec/SPI)	extracellular region [GO:0005576]
U2QQE4	MucBP domain protein	HMPREF0495_02565				1		1		SIGNAL	SP(Sec/SPI)
A0A1W6NAL1	Muramidase	AZI09_08640				1		1		SIGNAL	SP(Sec/SPI)	extracellular region [GO:0005576]	amidase activity [GO:0004040]	cell wall organization [GO:0071555]
A0A7Z6QN82	Muramidase	CNR30_04900	1		1	1	1	4		SIGNAL	SP(Sec/SPI)
A0A1W6NH69	N-acetylmuramoyl-L-alanine amidase	AZI11_08030	1	1	1	1	1	5		SIGNAL	SP(Sec/SPI)		N-acetylmuramoyl-L-alanine amidase activity [GO:0008745]	cell wall organization [GO:0071555]; peptidoglycan catabolic process [GO:0009253]
A0A7Z6MLA7	N-acetylmuramoyl-L-alanine amidase	CNR30_11455	1	1	1	1	1	5		SIGNAL	SP(Sec/SPI)		N-acetylmuramoyl-L-alanine amidase activity [GO:0008745]	cell wall organization [GO:0071555]; peptidoglycan catabolic process [GO:0009253]
A0A2A3TT68	N-acetylmuramoyl-L-alanine amidase	CNR29_02050	1				1	2		SIGNAL	SP(Sec/SPI)
A0A378HKL0	N-acetylmuramoyl-L-alanine amidase	NCTC13386_02108				1		1		SIGNAL	SP(Sec/SPI)
A0A7Z6QND1	N-acetylmuramoyl-L-alanine amidase	CNR30_03335	1	1	1	1	1	5		SIGNAL	SP(Sec/SPI)
A0A1W6NEE8	Nucleoside 2-deoxyribosyltransferase	AZI11_02380	1					1					transferase activity [GO:0016740]
A0A5B7Y1Q7	Ornithine carbamoyltransferase (OTCase) (EC 2.1.3.3)	UCCLBBS449_2162	1	1	1		1	4	X			cytoplasm [GO:0005737]	amino acid binding [GO:0016597];ornithine carbamoyltransferase activity [GO:0004585]
A0A856KLQ3	Penicillin-binding protein	UCCLB556_1694	1	1	1	1	1	5		SIGNAL	SP(Sec/SPI)
A0A378HD43	Peptidase M10A and M12B matrixin and adamalysin	NCTC13386_00429				1		1		SIGNAL	SP(Sec/SPI)	extracellular matrix [GO:0031012]	metalloendopeptidase activity [GO:0004222];zinc ion binding [GO:0008270]
A0A2A3TZM2	Peptidase_M10 domain-containing protein	CNR29_11270	1	1	1	1	1	5		SIGNAL	SP(Sec/SPI)	extracellular matrix [GO:0031012]	metalloendopeptidase activity [GO:0004222];zinc ion binding [GO:0008270]
A0A7Z6MLB6	Peptide ABC transporter substrate-binding protein	CNR30_10890	1		1		1	3		SIGNAL	LIPO(Sec/SPII)		ATP-binding cassette (ABC) transporter complex [GO:0043190]	transmembrane transport [GO:0055085]
A0A7Z6MP80	Peptidoglycan endopeptidase	CNR30_02680	1		1	1		3		SIGNAL	SP(Sec/SPI)
A0A0C1Q7S8	Phage major tail protein	LbDm2_1186				1		1
A0A7Z6QJJ5	Phg_2220_C domain-containing protein	CNR30_07210			1			1
A0A7Z6MMB1	Phosphatase PAP2 family protein	CNR30_11950			1			1		SIGNAL	SP(Sec/SPI)
Q93TM6	Phosphocarrier protein HPr	ptsH	1		1		1	3				cytoplasm [GO:0005737]	transferase activity [GO:0016740]	phosphoenolpyruvate-dependent sugar phosphotransferase system [GO:0009401]
A0A1W6NB42	Phosphoglycerate kinase (EC 2.7.2.3)	pgk	1		1			2	X			cytoplasm [GO:0005737]	ATP binding [GO:0005524];phosphoglycerate kinase activity [GO:0004618]	glycolytic process [GO:0006096]
A0A7Z6MNT3	Phosphoketolase family protein	CNR30_03885	1		1			2					aldehyde-lyase activity [GO:0016832]	carbohydrate metabolic process [GO:0005975]
A0A0C1Q4N7	Prophage protein	LbDm2_2217			1			1
A0A0C1PTT3	Protease (Putative periplasmic aspartyl protease)	AZI11_01405	1	1	1		1	4		SIGNAL	SP(Sec/SPI)		metal ion binding [GO:0046872];serine-type endopeptidase activity [GO:0004252]
A0A0C1Q4I4	Putative ErfK/YbiS/YcfS/YnhG family protein	LbDm2_2372	1		1			2		SIGNAL	SP(Sec/SPI)		transferase activity [GO:0016740]	peptidoglycan biosynthetic process [GO:0009252]
A0A0C1M9B2	Putative lipoprotein	CNR29_11815			1	1	1	3		SIGNAL	SP(Sec/SPI)
A0A0C1M2C5	Putative membrane protein	LbDm2_1517	1				1	2		SIGNAL	SP(Sec/SPI)	extracellular matrix [GO:0031012]	metalloendopeptidase activity [GO:0004222];zinc ion binding [GO:0008270]
A0A7Z6MLH5	Putative xylanase-chitin deacetylase (Xylanase)	CNR30_13525	1	1	1	1	1	5		SIGNAL	SP(Sec/SPI)		hydrolase activity, acting on glycosyl bonds [GO:0016798]	xylan catabolic process [GO:0045493]
A0A7Z6QJB4	Putative Zn-dependent protease (Zn-dependent protease)	CNR30_09715	1		1			2		SIGNAL	SP(Sec/SPI)	extracellular matrix [GO:0031012]	metalloendopeptidase activity [GO:0004222];zinc ion binding [GO:0008270]
A0A0C1M6I4	Pyruvate dehydrogenase E1 component subunit alpha (EC 1.2.4.1)	pdhA	1	1	1		1	4					pyruvate dehydrogenase (acetyl-transferring) activity [GO:0004739]	glycolytic process [GO:0006096]
A0A1W6N9F0	Pyruvate kinase (EC 2.7.1.40)	AZI09_05910 CCS05_06905	1	1	1		1	4	X				ATP binding [GO:0005524];kinase activity [GO:0016301];magnesium ion binding [GO:0000287];potassium ion binding [GO:0030955];pyruvate kinase activity [GO:0004743]
A0A0C1PPN7	Ribokinase (RK) (EC 2.7.1.15)	rbsK					1	1				cytoplasm [GO:0005737]	ATP binding [GO:0005524];metal ion binding [GO:0046872];ribokinase activity [GO:0004747]	D-ribose catabolic process [GO:0019303]
A0A856KJK1	Ribonucleoside-triphosphate reductase, adenosylcobalamin-dependent	UCCLB556_1787	1					1					nucleotide binding [GO:0000166]	DNA replication [GO:0006260]
A0A1X0XJU5	RNA binding protein (RNA-binding protein S1) (Uncharacterized protein yabR)	yugI_2			1			1					rRNA binding [GO:0019843]
A0A1T1C653	Serine protease	AZI11_00175	1		1			2		SIGNAL	SP(Sec/SPI)	plasma membrane [GO:0005886]	serine-type endopeptidase activity [GO:0004252]
U2QJY4	Tat pathway signal sequence domain protein	HMPREF0495_02172				1		1		SIGNAL	SP(Sec/SPI)
A0A0C1LXH1	Translation initiation factor IF-1	infA					1	1				cytoplasm [GO:0005737]	ribosome binding [GO:0043022];rRNA binding [GO:0019843];translation initiation factor activity [GO:0003743]
A0A1X0XPF0	Translation initiation factor IF-3	infC	1	1	1		1	4				cytoplasm [GO:0005737]	translation initiation factor activity [GO:0003743]
A0A0C1LY44	Trigger factor (TF) (EC 5.2.1.8) (PPIase)	tig	1		1		1	3				cytoplasm [GO:0005737]	peptidyl-prolyl cis-trans isomerase activity [GO:0003755]	cell cycle [GO:0007049];cell division [GO:0051301];protein folding [GO:0006457];protein transport [GO:0015031]
A0A0C1M8Y4	Uncharacterized protein	LbDm2_1441				1		1
A0A0C1PSK3	Uncharacterized protein	AZI11_12670	1	1	1	1	1	5		SIGNAL	LIPO(Sec/SPII)
A0A0C1PSU0	Uncharacterized protein	LbDm2_2188			1			1
A0A0C1PT31	Uncharacterized protein	LbDm2_2136				1	1	2		SIGNAL	LIPO(Sec/SPII)
A0A1W6N6J9	Uncharacterized protein	AZI09_00300				1		1		SIGNAL	SP(Sec/SPI)
A0A1W6N6T1	Uncharacterized protein	AZI09_00315				1		1		SIGNAL	SP(Sec/SPI)
A0A1W6N8K2	Uncharacterized protein	AZI09_04290			1			1		SIGNAL	SP(Sec/SPI)
A0A1W6NI80	Uncharacterized protein	AZI11_10095	1		1	1		3		SIGNAL	SP(Sec/SPI)
A0A2A3TUS7	Uncharacterized protein	CNR29_13660			1			1		SIGNAL	SP(Sec/SPI)
A0A2A3TWJ8	Uncharacterized protein	CCS05_05175	1		1			2
A0A2A3U0S5	Uncharacterized protein	CNR29_12220					1	1		SIGNAL	SP(Sec/SPI)
A0A2A3U0V4	Uncharacterized protein	CNR29_12035	1	1	1	1		4		SIGNAL	SP(Sec/SPI)
A0A2Z3R7E4	Uncharacterized protein	CCS05_04080				1		1		SIGNAL	SP(Sec/SPI)
A0A2Z3R8J5	Uncharacterized protein	CCS05_07430	1	1	1	1	1	5		SIGNAL	LIPO(Sec/SPII)
A0A2Z3RA58	Uncharacterized protein	CCS05_10490				1		1		SIGNAL	SP(Sec/SPI)
A0A2Z3RAY3	Uncharacterized protein	CCS05_05135			1			1
A0A2Z3RCR9	Uncharacterized protein	CCS05_01420				1		1		SIGNAL	SP(Sec/SPI)
A0A2Z3REC8	Uncharacterized protein	CCS05_12590		1				1
A0A378HDI2	Uncharacterized protein	NCTC13386_00214					1	1		SIGNAL	SP(Sec/SPI)
A0A378HHX5	Uncharacterized protein	NCTC13386_02194				1		1		SIGNAL	SP(Sec/SPI)
A0A378HI03	Uncharacterized protein	NCTC13386_02209				1		1		SIGNAL	SP(Sec/SPI)
A0A3B8EQE4	Uncharacterized protein	D8911_06070			1			1		SIGNAL	SP(Sec/SPI)
A0A5B7XYQ3	Uncharacterized protein	UCCLBBS449_0971			1			1		SIGNAL	LIPO(Sec/SPII)
A0A5B7Y305	Uncharacterized protein	UCCLBBS449_2312			1	1	1	3		SIGNAL	SP(Sec/SPI)
A0A5B7Y4W3	Uncharacterized protein	UCCLBBS449_2261					1	1		SIGNAL	SP(Sec/SPI)
A0A7Z6MKY8	Uncharacterized protein	CNR30_12035	1	1	1	1	1	5
A0A7Z6MLW8	Uncharacterized protein	CNR30_08440			1			1
A0A7Z6MM31	Uncharacterized protein	CNR30_08935	1	1	1	1		4		SIGNAL	SP(Sec/SPI)
A0A7Z6MN88	Uncharacterized protein	CNR30_08650		1	1			2		SIGNAL	SP(Sec/SPI)
A0A7Z6MR87	Uncharacterized protein	CNR30_00310			1			1		SIGNAL	SP(Sec/SPI)
A0A7Z6QIM1	Uncharacterized protein	CNR30_13505			1			1		SIGNAL	SP(Sec/SPI)
A0A7Z6QJH9	Uncharacterized protein	CNR30_08160		1	1			2		SIGNAL	SP(Sec/SPI)
A0A7Z6QK90	Uncharacterized protein	CNR30_03720	1	1	1	1	1	5		SIGNAL	SP(Sec/SPI)
A0A856KJD2	Uncharacterized protein	UCCLB556_2106			1			1		SIGNAL	SP(Sec/SPI)
A0A378HPP8	Uncharacterized protein yvpB	NCTC13386_02238			1	1		2		SIGNAL	SP(Sec/SPI)
A0A0C1PVD6	Uridylate kinase (UK) (EC 2.7.4.22) (Uridine monophosphate kinase) (UMP kinase) (UMPK)	pyrH		1				1	X			cytoplasm [GO:0005737]	ATP binding [GO:0005524];UMP kinase activity [GO:0033862]	'de novo' CTP biosynthetic process [GO:0044210]
A0A1W6N8N0	Zn-dependent protease	AZI09_04615				1		1		SIGNAL	SP(Sec/SPI)	extracellular matrix [GO:0031012]	metalloendopeptidase activity [GO:0004222];zinc ion binding [GO:0008270]
A0A856KI39	Zn-Dependent Protease	UCCLB556_0025			1			1		SIGNAL	SP(Sec/SPI)

## Sheet: Notes
Sec/SPI: "standard" secretory signal peptides transported by the Sec translocon and cleaved by Signal Peptidase I (Lep)
Sec/SPII: lipoprotein signal peptides transported by the Sec translocon and cleaved by Signal Peptidase II (Lsp)
