# Supplementary material for: Surface Layer Protein Pattern of Levilactobacillus brevis Strains Investigated by Proteomics
Source: Nutrients. 2022 Sep 6;14(18):3679. doi: 10.3390/nu14183679 (PMC9504196; doi:10.3390/nu14183679)
Supplement: Supplementary file 1 [file nutrients-14-03679-s001.zip › Table S6.xlsx]

## Sheet: 1. ID
Accession	Protein name	Protein name abbreviation	Gene name	Sequence coverage [%]	Mol. weight [kDa]	Signal peptide	Prediction	Reproducibly Present in A4	Reproducibly Present in PA6	Reproducibly Present in A7	Reproducibly Present in M4	Reproducibly Present in TS	n. of strains	LFQ intensity A4_I_1	LFQ intensity A4_I_2	LFQ intensity A4_I_3	LFQ intensity A4_II_1	LFQ intensity A4_II_2	LFQ intensity A4_II_3	LFQ intensity PA6_I_1	LFQ intensity PA6_I_2	LFQ intensity PA6_I_3	LFQ intensity PA6_II_1	LFQ intensity PA6_II_2	LFQ intensity PA6_II_3	LFQ intensity A7_I_1	LFQ intensity A7_I_2	LFQ intensity A7_I_3	LFQ intensity A7_II_1	LFQ intensity A7_II_2	LFQ intensity A7_II_3	LFQ intensity M4_I_1	LFQ intensity M4_I_2	LFQ intensity M4_I_3	LFQ intensity M4_II_1	LFQ intensity M4_II_2	LFQ intensity M4_II_3	LFQ intensity TS_I_1	LFQ intensity TS_I_2	LFQ intensity TS_I_3	LFQ intensity TS_II_1	LFQ intensity TS_II_2	LFQ intensity TS_II_3	Peptides A4_I_1	Peptides A4_I_2	Peptides A4_I_3	Peptides A4_II_1	Peptides A4_II_2	Peptides A4_II_3
G1UE81	Surface layer protein A	SlpA	SlpA	66.1	48.166	SIGNAL	SP(Sec/SPI)	1	1	1	1	1	5	23.7673	29.5814	29.055	30.294	30.4526	30.8248	39.0572	38.8132	38.8072	39.2637	38.8775	38.886	37.9901	37.8281	37.8162	38.2593	38.3972	38.7207	38.4131	38.5157	38.746	37.9417	38.0822	38.5484	32.4411	33.0333	32.7862	34.8764	34.6921	34.6964	0	4	4	8	6	7
Q8GFE5	Surface layer protein SlpB	SlpB	slpB	92.1	50.924	SIGNAL	SP(Sec/SPI)	1	1	1	1	1	5	35.8841	35.8525	36.1153	37.9795	37.9308	38.3568	29.3494	28.2811	28.7886	25.0685	27.7674	28.0284	33.3085	33.0158	33.2217	31.1685	31.265	31.1204	30.2966	30.8521	30.6473	27.7726	28.4657	27.7135	37.3152	37.2193	37.097	38.5733	38.6013	38.3403	22	23	25	29	27	46
Q8GFE4	Surface layer protein SlpC	SlpC	slpC	84.6	48.855	SIGNAL	SP(Sec/SPI)	1	1	1	1	1	5	35.1747	35.2433	35.2233	36.5173	36.456	36.3677	34.187	34.7867	34.7591	35.7704	35.4907	35.501	34.0134	34.2051	34.1649	33.271	34.6869	35.822	34.0565	34.2097	34.3513	33.9317	33.9649	34.0117	35.4863	35.4131	35.4472	36.4311	36.4258	36.3193	13	21	21	21	19	23
Q8GFE3	Surface layer protein SlpD	SlpD	SlpD	77.5	44.582	SIGNAL	SP(Sec/SPI)	1	1	1		1	4	28.9634	29.3018	29.4436	30.4104	29.8652	30.2465	25.8377	26.2756	27.1247	25.6393	26.2778	25.9173	29.2446	28.7624	28.8832	27.0546	27.4693	27.9943	24.1774	24.3905	24.5421	24.4501	25.1439	24.8654	35.0775	35.4246	35.4584	35.2994	35.7533	35.8344	9	13	13	14	12	15
H9BQS1	Surface layer protein SlpM	SlpM	slpM	63.3	51.46	SIGNAL	SP(Sec/SPI)	1					1	34.0259	34.036	34.115	36.0172	35.8214	35.5022	25.4145	24.9278	24.9813	24.4764	24.1187	23.848	29.9487	30.548	30.0074	22.7302	28.9463	29.2297	26.7217	24.1438	25.9634	24.3513	23.8588	25.2043	25.0226	24.5019	25.4673	27.8736	23.7955	32.9835	13	17	16	20	18	32
A0A1W6N798	S-layer protein	Slp A0A1W6N798	AZI09_01470	84.3	47.762	SIGNAL	SP(Sec/SPI)	1	1	1	1	1	5	24.4633	26.5693	27.099	24.6535	24.4423	24.1501	35.5781	36.8399	36.5556	37.332	36.2286	37.1735	37.1262	37.3812	37.4365	36.3825	36.5347	38.2593	37.1641	37.1165	36.5556	35.6134	36.1502	36.3321	29.5559	29.5435	28.4957	32.7406	32.0787	31.5973	2	6	7	8	5	7
A0A856KME7	S-layer protein	Slp A0A856KME7	UCCLB556_pD0019	13.8	47.891	SIGNAL	SP(Sec/SPI)			1			1	24.7625	24.4471	24.5998	24.3407	23.0754	23.0483	24.5696	25.9663	25.622	26.0076	24.5481	25.2143	23.5364	32.056	32.1216	31.2778	31.507	31.6548	24.5437	24.275	24.8763	24.805	23.9116	24.6923	25.0077	24.6315	24.9259	24.0924	23.5036	23.8949	0	0	0	2	0	1
A0A1W6NKR1	S-layer protein	Slp A0A1W6NKR1	AZI11_14340	27.8	49.165	SIGNAL	SP(Sec/SPI)		1	1		1	3	24.0099	24.619	24.1096	23.1485	23.827	22.3819	29.7579	29.365	29.4689	27.544	27.2586	27.4473	35.4813	35.1671	35.4739	34.1222	33.9253	33.9383	25.1222	24.5362	24.9313	23.818	24.5415	26.3148	25.3963	25.4366	24.8177	27.187	27.5024	27.4913	0	0	0	1	0	1
A0A856KHL8	Uncharacterized protein	A0A856KHL8	UCCLB556_2008	75.3	47.679	SIGNAL	SP(Sec/SPI)		1	1			2	25.0957	24.3272	25.6501	23.951	22.2249	24.0615	35.7586	35.1953	35.2885	36.1703	35.7575	35.7324	35.4051	34.8358	35.1233	35.1108	35.749	35.9385	26.1476	24.3398	24.7606	24.1472	24.5007	23.7174	25.0666	25.1935	25.9939	30.6992	25.7567	24.6961	2	6	7	8	5	8
A0A1W6NJ64	Uncharacterized protein	A0A1W6NJ64	AZI11_11480	55.2	48.424	SIGNAL	SP(Sec/SPI)	1					1	31.745	31.4065	31.6578	32.5632	32.4968	32.595	24.6307	26.415	26.1767	25.3574	24.3592	26.2881	29.1797	28.6662	28.9894	20.9085	22.9907	24.3087	24.2249	24.028	26.5527	23.531	24.7686	25.1965	24.5445	23.8003	25.2137	24.6649	24.674	24.7104	13	21	21	19	18	20
[truncated: 114 more columns]

## Sheet: 2. NSAF
Accession	Protein names	Gene names	Reproducibly Present in A4	Reproducibly Present in PA6	Reproducibly Present in A7	Reproducibly Present in M4	Reproducibly Present in TS	n. of strains	A4	PA6	A7	M4	TS	Peptides	Razor + unique peptides	Unique peptides	Sequence coverage [%]	Unique + razor sequence coverage [%]	Unique sequence coverage [%]	Mol. weight [kDa]	Sequence lenght (aa)	MS/MS count	Peptides A4_I_1	Peptides A4_I_2	Peptides A4_I_3	Peptides A4_II_1	Peptides A4_II_2	Peptides A4_II_3	Peptides PA6_I_1	Peptides PA6_I_2	Peptides A6_I_3	Peptides A6_II_1	Peptides A6_II_2	Peptides PA6_II_3	Peptides A7_I_1	Peptides A7_I_2	Peptides A7_I_3	Peptides A7_II_1	Peptides A7_II_2	Peptides A7_II_3	Peptides M4_I_1	Peptides M4_I_2	Peptides M4_I_3	Peptides M4_II_1	Peptides M4_II_2	Peptides M4_II_3	Peptides TS_I_1	Peptides TS_I_2	Peptides TS_I_3
G1UE81	Surface layer protein A	SlpA	1	1	1	1	1	5	5.0423	65.6324	59.8871	63.4735	9.02061	55	55	20	66.1	66.1	48	48.166	469	10016	0	4	4	8	6	7	18	23	24	21	41	42	21	26	24	35	30	31	39	41	41	28	29	29	10	16	13
Q8GFE5	Surface layer protein SlpB	slpB	1	1	1	1	1	5	54.8522	1.01814	2.64836	2.34443	50.6296	70	70	21	92.1	92.1	52	50.924	483	4175	22	23	25	29	27	46	8	5	6	2	5	7	20	21	27	14	12	14	13	17	14	5	8	5	44	52	49
Q8GFE4	Surface layer protein SlpC	slpC	1	1	1	1	1	5	22.6834	7.20761	5.92733	3.23198	21.4355	52	50	22	84.6	83.1	47.5	48.855	461	2385	13	21	21	21	19	23	4	6	7	7	6	6	15	20	21	13	10	8	4	6	5	4	4	5	38	43	40
Q8GFE3	Surface layer protein SlpD	SlpD	1	1	1		1	4	4.60765	0.611443	1.08074		15.712	48	48	5	77.5	77.5	13.3	44.582	413	840	9	13	13	14	12	15	2	3	6	2	3	2	12	12	14	10	6	7	0	1	0	0	0	0	29	38	33
H9BQS1	Surface layer protein SlpM	slpM	1					1	8.06402					42	6	3	63.3	14.1	12.7	51.46	488	267	13	17	16	20	18	32	6	4	3	2	3	5	13	17	20	11	9	11	7	9	8	3	4	2	20	28	27
A0A1W6N798	S-layer protein	AZI09_01470	1	1	1	1	1	5	0.734119	20.6551	22.8784	30.9501	2.7747	48	39	5	84.3	78.1	18.8	47.762	453	3690	2	6	7	8	5	7	16	25	25	26	27	27	19	25	27	36	28	33	30	33	30	27	29	31	9	13	10
A0A856KME7	S-layer protein	UCCLB556_pD0019			1			1			0.345413			13	2	2	13.8	2	2	47.891	457	31	0	0	0	2	0	1	7	8	7	7	8	9	8	10	11	12	12	12	7	7	7	5	7	7	3	3	2
A0A1W6NKR1	S-layer protein	AZI11_14340		1	1		1	3		0.973179	4.58916		0.427573	19	14	5	27.8	23.8	8.8	49.165	478	458	0	0	0	1	0	1	10	9	10	8	9	9	14	17	18	18	17	17	5	5	5	4	5	5	4	5	3
A0A856KHL8	Uncharacterized protein	UCCLB556_2008		1	1			2		3.90217	2.64351			47	6	4	75.3	17.4	12.8	47.679	453	453	2	6	7	8	5	8	18	28	28	29	30	31	21	27	29	40	32	37	25	28	24	21	23	25	10	14	11
A0A1W6NJ64	Uncharacterized protein	AZI11_11480	1					1	4.01637					33	3	2	55.2	8.3	5.9	48.424	460	460	13	21	21	19	18	20	4	6	7	7	6	6	14	18	19	12	10	9	4	6	5	4	4	5	21	25	23
									100	100	100	100	100
[truncated: 118 more columns]

## Sheet: 3. MaxQuant
ACCESSION	Protein names	Gene names	Reproducibly Present in A4	Reproducibly Present in PA6	Reproducibly Present in A7	Reproducibly Present in M4	Reproducibly Present in TS	n. of strains	Significant	(-Log Student's T-test p value A4-TS)	FOLD A4_TS	(-Log Student's T-test p value PA6-TS)	FOLD PA6_TS	(-Log Student's T-test p value A7-TS)	FOLD A7_TS	(-Log Student's T-test p value M4-TS)	FOLD M4_TS	Peptides	Razor + unique peptides	Unique peptides	Sequence coverage [%]	Unique + razor sequence coverage [%]	Unique sequence coverage [%]	Mol. weight [kDa]	Q-value	Score	Intensity	MS/MS count	LFQ intensity A4_I_1	LFQ intensity A4_I_2	LFQ intensity A4_I_3	LFQ intensity A4_II_1	LFQ intensity A4_II_2	LFQ intensity A4_II_3	LFQ intensity A6_I_1	LFQ intensity A6_I_2	LFQ intensity A6_I_3	LFQ intensity A6_II_1	LFQ intensity A6_II_2	LFQ intensity A6_II_3	LFQ intensity A7_I_1	LFQ intensity A7_I_2	LFQ intensity A7_I_3	LFQ intensity A7_II_1	LFQ intensity A7_II_2	LFQ intensity A7_II_3	LFQ intensity M4_I_1	LFQ intensity M4_I_2	LFQ intensity M4_I_3
G1UE81	SlpA	SlpA	1	1	1	1	1	5	+	2.64653	-4.75843	6.28295	5.2	5.48684	4.41	5.71784	4.62	55	55	20	66.1	66.1	48	48.166	0	323.31	2960000000000	10016	23.7673	29.5814	29.055	30.294	30.4526	30.8248	39.0572	38.8132	38.8072	39.2637	38.8775	38.886	37.9901	37.8281	37.8162	38.2593	38.3972	38.7207	38.4131	38.5157	38.746
Q8GFE5	SlpB	slpB	1	1	1	1	1	5	+			7.39586	-9.98	6.0267	-5.67	6.81371	-8.57	70	70	21	92.1	92.1	52	50.924	0	323.31	1280000000000	4175	35.8841	35.8525	36.1153	37.9795	37.9308	38.3568	29.3494	28.2811	28.7886	25.0685	27.7674	28.0284	33.3085	33.0158	33.2217	31.1685	31.265	31.1204	30.2966	30.8521	30.6473
Q8GFE4	SlpC	slpC	1	1	1	1	1	5	+					2.48433	-1.56	5.05321	-1.83	52	50	22	84.6	83.1	47.5	48.855	0	323.31	625000000000	2385	35.1747	35.2433	35.2233	36.5173	36.456	36.3677	34.187	34.7867	34.7591	35.7704	35.4907	35.501	34.0134	34.2051	34.1649	33.271	34.6869	35.822	34.0565	34.2097	34.3513
Q8GFE3	SlpD	SlpD	1	1	1		1	4	+	9.14485	-5.76946	11.4292	-9.3	8.55165	-7.24			48	48	5	77.5	77.5	13.3	44.582	0	323.31	110000000000	840	28.9634	29.3018	29.4436	30.4104	29.8652	30.2465	25.8377	26.2756	27.1247	25.6393	26.2778	25.9173	29.2446	28.7624	28.8832	27.0546	27.4693	27.9943	24.1774	24.3905	24.5421
A0A1W6N798	Slp A0A1W6N798	AZI09_01470	1	1	1	1	1	5	+	4.05	-5.43902	4.9425	5.95	5.2679	6.52	4.89916	5.82	48	39	5	84.3	78.1	18.8	47.762	0	323.31	1020000000000	3690	24.4633	26.5693	27.099	24.6535	24.4423	24.1501	35.5781	36.8399	36.5556	37.332	36.2286	37.1735	37.1262	37.3812	37.4365	36.3825	36.5347	38.2593	37.1641	37.1165	36.5556
[truncated: 9 more columns]

## Sheet: Notes
I and II indicate the two biological replicates
1, 2, and 3 indicate the three technical replicates
